# Supplementary material for: Polarity transitions of narrow bipolar events in thundercloud tops reaching the lower stratosphere
Source: Nat Commun. 2024 Aug 26;15:7344. doi: 10.1038/s41467-024-51705-y (PMC11347600; doi:10.1038/s41467-024-51705-y)
Supplement: Supplementary file 3 — Source Data [file 41467_2024_51705_MOESM3_ESM.xlsx]

## Sheet: Fig 1a_Typhoon Haitang info
Time	Level	Lat	Lon
2017072712	1	192	1179
2017072718	1	194	1173
2017072800	1	195	1167
2017072806	1	192	1162
2017072812	2	186	1157
2017072818	2	180	1157
2017072900	2	181	1163
2017072906	2	184	1169
2017072912	2	188	1175
2017072915	2	190	1179
2017072918	2	192	1182
2017072921	2	196	1188
2017073000	2	201	1194
2017073003	2	209	1200
2017073006	2	217	1203
2017073009	2	221	1205
2017073012	2	232	1205
2017073015	2	243	1204
2017073018	2	252	1198
2017073100	2	262	1190
2017073106	2	272	1182
2017073112	2	279	1169
2017073118	1	288	1161
2017080100	1	297	1158

## Sheet: Fig 1a_Cloudtop Lon
105.02	105.04	105.06	105.08	105.1	105.12	105.14	105.16	105.18	105.2	105.22	105.24	105.26	105.28	105.3	105.32	105.34	105.36	105.38	105.4	105.42	105.44	105.46	105.48	105.5	105.52	105.54	105.56	105.58	105.6	105.62	105.64	105.66	105.68	105.7	105.72	105.74	105.76	105.78	105.8	105.82	105.84	105.86	105.88	105.9	105.92	105.94	105.96	105.98	106
105.02	105.04	105.06	105.08	105.1	105.12	105.14	105.16	105.18	105.2	105.22	105.24	105.26	105.28	105.3	105.32	105.34	105.36	105.38	105.4	105.42	105.44	105.46	105.48	105.5	105.52	105.54	105.56	105.58	105.6	105.62	105.64	105.66	105.68	105.7	105.72	105.74	105.76	105.78	105.8	105.82	105.84	105.86	105.88	105.9	105.92	105.94	105.96	105.98	106
105.02	105.04	105.06	105.08	105.1	105.12	105.14	105.16	105.18	105.2	105.22	105.24	105.26	105.28	105.3	105.32	105.34	105.36	105.38	105.4	105.42	105.44	105.46	105.48	105.5	105.52	105.54	105.56	105.58	105.6	105.62	105.64	105.66	105.68	105.7	105.72	105.74	105.76	105.78	105.8	105.82	105.84	105.86	105.88	105.9	105.92	105.94	105.96	105.98	106
105.02	105.04	105.06	105.08	105.1	105.12	105.14	105.16	105.18	105.2	105.22	105.24	105.26	105.28	105.3	105.32	105.34	105.36	105.38	105.4	105.42	105.44	105.46	105.48	105.5	105.52	105.54	105.56	105.58	105.6	105.62	105.64	105.66	105.68	105.7	105.72	105.74	105.76	105.78	105.8	105.82	105.84	105.86	105.88	105.9	105.92	105.94	105.96	105.98	106
105.02	105.04	105.06	105.08	105.1	105.12	105.14	105.16	105.18	105.2	105.22	105.24	105.26	105.28	105.3	105.32	105.34	105.36	105.38	105.4	105.42	105.44	105.46	105.48	105.5	105.52	105.54	105.56	105.58	105.6	105.62	105.64	105.66	105.68	105.7	105.72	105.74	105.76	105.78	105.8	105.82	105.84	105.86	105.88	105.9	105.92	105.94	105.96	105.98	106
105.02	105.04	105.06	105.08	105.1	105.12	105.14	105.16	105.18	105.2	105.22	105.24	105.26	105.28	105.3	105.32	105.34	105.36	105.38	105.4	105.42	105.44	105.46	105.48	105.5	105.52	105.54	105.56	105.58	105.6	105.62	105.64	105.66	105.68	105.7	105.72	105.74	105.76	105.78	105.8	105.82	105.84	105.86	105.88	105.9	105.92	105.94	105.96	105.98	106
105.02	105.04	105.06	105.08	105.1	105.12	105.14	105.16	105.18	105.2	105.22	105.24	105.26	105.28	105.3	105.32	105.34	105.36	105.38	105.4	105.42	105.44	105.46	105.48	105.5	105.52	105.54	105.56	105.58	105.6	105.62	105.64	105.66	105.68	105.7	105.72	105.74	105.76	105.78	105.8	105.82	105.84	105.86	105.88	105.9	105.92	105.94	105.96	105.98	106
105.02	105.04	105.06	105.08	105.1	105.12	105.14	105.16	105.18	105.2	105.22	105.24	105.26	105.28	105.3	105.32	105.34	105.36	105.38	105.4	105.42	105.44	105.46	105.48	105.5	105.52	105.54	105.56	105.58	105.6	105.62	105.64	105.66	105.68	105.7	105.72	105.74	105.76	105.78	105.8	105.82	105.84	105.86	105.88	105.9	105.92	105.94	105.96	105.98	106
105.02	105.04	105.06	105.08	105.1	105.12	105.14	105.16	105.18	105.2	105.22	105.24	105.26	105.28	105.3	105.32	105.34	105.36	105.38	105.4	105.42	105.44	105.46	105.48	105.5	105.52	105.54	105.56	105.58	105.6	105.62	105.64	105.66	105.68	105.7	105.72	105.74	105.76	105.78	105.8	105.82	105.84	105.86	105.88	105.9	105.92	105.94	105.96	105.98	106
105.02	105.04	105.06	105.08	105.1	105.12	105.14	105.16	105.18	105.2	105.22	105.24	105.26	105.28	105.3	105.32	105.34	105.36	105.38	105.4	105.42	105.44	105.46	105.48	105.5	105.52	105.54	105.56	105.58	105.6	105.62	105.64	105.66	105.68	105.7	105.72	105.74	105.76	105.78	105.8	105.82	105.84	105.86	105.88	105.9	105.92	105.94	105.96	105.98	106
105.02	105.04	105.06	105.08	105.1	105.12	105.14	105.16	105.18	105.2	105.22	105.24	105.26	105.28	105.3	105.32	105.34	105.36	105.38	105.4	105.42	105.44	105.46	105.48	105.5	105.52	105.54	105.56	105.58	105.6	105.62	105.64	105.66	105.68	105.7	105.72	105.74	105.76	105.78	105.8	105.82	105.84	105.86	105.88	105.9	105.92	105.94	105.96	105.98	106
105.02	105.04	105.06	105.08	105.1	105.12	105.14	105.16	105.18	105.2	105.22	105.24	105.26	105.28	105.3	105.32	105.34	105.36	105.38	105.4	105.42	105.44	105.46	105.48	105.5	105.52	105.54	105.56	105.58	105.6	105.62	105.64	105.66	105.68	105.7	105.72	105.74	105.76	105.78	105.8	105.82	105.84	105.86	105.88	105.9	105.92	105.94	105.96	105.98	106
105.02	105.04	105.06	105.08	105.1	105.12	105.14	105.16	105.18	105.2	105.22	105.24	105.26	105.28	105.3	105.32	105.34	105.36	105.38	105.4	105.42	105.44	105.46	105.48	105.5	105.52	105.54	105.56	105.58	105.6	105.62	105.64	105.66	105.68	105.7	105.72	105.74	105.76	105.78	105.8	105.82	105.84	105.86	105.88	105.9	105.92	105.94	105.96	105.98	106
105.02	105.04	105.06	105.08	105.1	105.12	105.14	105.16	105.18	105.2	105.22	105.24	105.26	105.28	105.3	105.32	105.34	105.36	105.38	105.4	105.42	105.44	105.46	105.48	105.5	105.52	105.54	105.56	105.58	105.6	105.62	105.64	105.66	105.68	105.7	105.72	105.74	105.76	105.78	105.8	105.82	105.84	105.86	105.88	105.9	105.92	105.94	105.96	105.98	106
105.02	105.04	105.06	105.08	105.1	105.12	105.14	105.16	105.18	105.2	105.22	105.24	105.26	105.28	105.3	105.32	105.34	105.36	105.38	105.4	105.42	105.44	105.46	105.48	105.5	105.52	105.54	105.56	105.58	105.6	105.62	105.64	105.66	105.68	105.7	105.72	105.74	105.76	105.78	105.8	105.82	105.84	105.86	105.88	105.9	105.92	105.94	105.96	105.98	106
105.02	105.04	105.06	105.08	105.1	105.12	105.14	105.16	105.18	105.2	105.22	105.24	105.26	105.28	105.3	105.32	105.34	105.36	105.38	105.4	105.42	105.44	105.46	105.48	105.5	105.52	105.54	105.56	105.58	105.6	105.62	105.64	105.66	105.68	105.7	105.72	105.74	105.76	105.78	105.8	105.82	105.84	105.86	105.88	105.9	105.92	105.94	105.96	105.98	106
105.02	105.04	105.06	105.08	105.1	105.12	105.14	105.16	105.18	105.2	105.22	105.24	105.26	105.28	105.3	105.32	105.34	105.36	105.38	105.4	105.42	105.44	105.46	105.48	105.5	105.52	105.54	105.56	105.58	105.6	105.62	105.64	105.66	105.68	105.7	105.72	105.74	105.76	105.78	105.8	105.82	105.84	105.86	105.88	105.9	105.92	105.94	105.96	105.98	106
105.02	105.04	105.06	105.08	105.1	105.12	105.14	105.16	105.18	105.2	105.22	105.24	105.26	105.28	105.3	105.32	105.34	105.36	105.38	105.4	105.42	105.44	105.46	105.48	105.5	105.52	105.54	105.56	105.58	105.6	105.62	105.64	105.66	105.68	105.7	105.72	105.74	105.76	105.78	105.8	105.82	105.84	105.86	105.88	105.9	105.92	105.94	105.96	105.98	106
105.02	105.04	105.06	105.08	105.1	105.12	105.14	105.16	105.18	105.2	105.22	105.24	105.26	105.28	105.3	105.32	105.34	105.36	105.38	105.4	105.42	105.44	105.46	105.48	105.5	105.52	105.54	105.56	105.58	105.6	105.62	105.64	105.66	105.68	105.7	105.72	105.74	105.76	105.78	105.8	105.82	105.84	105.86	105.88	105.9	105.92	105.94	105.96	105.98	106
105.02	105.04	105.06	105.08	105.1	105.12	105.14	105.16	105.18	105.2	105.22	105.24	105.26	105.28	105.3	105.32	105.34	105.36	105.38	105.4	105.42	105.44	105.46	105.48	105.5	105.52	105.54	105.56	105.58	105.6	105.62	105.64	105.66	105.68	105.7	105.72	105.74	105.76	105.78	105.8	105.82	105.84	105.86	105.88	105.9	105.92	105.94	105.96	105.98	106
105.02	105.04	105.06	105.08	105.1	105.12	105.14	105.16	105.18	105.2	105.22	105.24	105.26	105.28	105.3	105.32	105.34	105.36	105.38	105.4	105.42	105.44	105.46	105.48	105.5	105.52	105.54	105.56	105.58	105.6	105.62	105.64	105.66	105.68	105.7	105.72	105.74	105.76	105.78	105.8	105.82	105.84	105.86	105.88	105.9	105.92	105.94	105.96	105.98	106
105.02	105.04	105.06	105.08	105.1	105.12	105.14	105.16	105.18	105.2	105.22	105.24	105.26	105.28	105.3	105.32	105.34	105.36	105.38	105.4	105.42	105.44	105.46	105.48	105.5	105.52	105.54	105.56	105.58	105.6	105.62	105.64	105.66	105.68	105.7	105.72	105.74	105.76	105.78	105.8	105.82	105.84	105.86	105.88	105.9	105.92	105.94	105.96	105.98	106
105.02	105.04	105.06	105.08	105.1	105.12	105.14	105.16	105.18	105.2	105.22	105.24	105.26	105.28	105.3	105.32	105.34	105.36	105.38	105.4	105.42	105.44	105.46	105.48	105.5	105.52	105.54	105.56	105.58	105.6	105.62	105.64	105.66	105.68	105.7	105.72	105.74	105.76	105.78	105.8	105.82	105.84	105.86	105.88	105.9	105.92	105.94	105.96	105.98	106
105.02	105.04	105.06	105.08	105.1	105.12	105.14	105.16	105.18	105.2	105.22	105.24	105.26	105.28	105.3	105.32	105.34	105.36	105.38	105.4	105.42	105.44	105.46	105.48	105.5	105.52	105.54	105.56	105.58	105.6	105.62	105.64	105.66	105.68	105.7	105.72	105.74	105.76	105.78	105.8	105.82	105.84	105.86	105.88	105.9	105.92	105.94	105.96	105.98	106
105.02	105.04	105.06	105.08	105.1	105.12	105.14	105.16	105.18	105.2	105.22	105.24	105.26	105.28	105.3	105.32	105.34	105.36	105.38	105.4	105.42	105.44	105.46	105.48	105.5	105.52	105.54	105.56	105.58	105.6	105.62	105.64	105.66	105.68	105.7	105.72	105.74	105.76	105.78	105.8	105.82	105.84	105.86	105.88	105.9	105.92	105.94	105.96	105.98	106
105.02	105.04	105.06	105.08	105.1	105.12	105.14	105.16	105.18	105.2	105.22	105.24	105.26	105.28	105.3	105.32	105.34	105.36	105.38	105.4	105.42	105.44	105.46	105.48	105.5	105.52	105.54	105.56	105.58	105.6	105.62	105.64	105.66	105.68	105.7	105.72	105.74	105.76	105.78	105.8	105.82	105.84	105.86	105.88	105.9	105.92	105.94	105.96	105.98	106
105.02	105.04	105.06	105.08	105.1	105.12	105.14	105.16	105.18	105.2	105.22	105.24	105.26	105.28	105.3	105.32	105.34	105.36	105.38	105.4	105.42	105.44	105.46	105.48	105.5	105.52	105.54	105.56	105.58	105.6	105.62	105.64	105.66	105.68	105.7	105.72	105.74	105.76	105.78	105.8	105.82	105.84	105.86	105.88	105.9	105.92	105.94	105.96	105.98	106
105.02	105.04	105.06	105.08	105.1	105.12	105.14	105.16	105.18	105.2	105.22	105.24	105.26	105.28	105.3	105.32	105.34	105.36	105.38	105.4	105.42	105.44	105.46	105.48	105.5	105.52	105.54	105.56	105.58	105.6	105.62	105.64	105.66	105.68	105.7	105.72	105.74	105.76	105.78	105.8	105.82	105.84	105.86	105.88	105.9	105.92	105.94	105.96	105.98	106
105.02	105.04	105.06	105.08	105.1	105.12	105.14	105.16	105.18	105.2	105.22	105.24	105.26	105.28	105.3	105.32	105.34	105.36	105.38	105.4	105.42	105.44	105.46	105.48	105.5	105.52	105.54	105.56	105.58	105.6	105.62	105.64	105.66	105.68	105.7	105.72	105.74	105.76	105.78	105.8	105.82	105.84	105.86	105.88	105.9	105.92	105.94	105.96	105.98	106
105.02	105.04	105.06	105.08	105.1	105.12	105.14	105.16	105.18	105.2	105.22	105.24	105.26	105.28	105.3	105.32	105.34	105.36	105.38	105.4	105.42	105.44	105.46	105.48	105.5	105.52	105.54	105.56	105.58	105.6	105.62	105.64	105.66	105.68	105.7	105.72	105.74	105.76	105.78	105.8	105.82	105.84	105.86	105.88	105.9	105.92	105.94	105.96	105.98	106
105.02	105.04	105.06	105.08	105.1	105.12	105.14	105.16	105.18	105.2	105.22	105.24	105.26	105.28	105.3	105.32	105.34	105.36	105.38	105.4	105.42	105.44	105.46	105.48	105.5	105.52	105.54	105.56	105.58	105.6	105.62	105.64	105.66	105.68	105.7	105.72	105.74	105.76	105.78	105.8	105.82	105.84	105.86	105.88	105.9	105.92	105.94	105.96	105.98	106
105.02	105.04	105.06	105.08	105.1	105.12	105.14	105.16	105.18	105.2	105.22	105.24	105.26	105.28	105.3	105.32	105.34	105.36	105.38	105.4	105.42	105.44	105.46	105.48	105.5	105.52	105.54	105.56	105.58	105.6	105.62	105.64	105.66	105.68	105.7	105.72	105.74	105.76	105.78	105.8	105.82	105.84	105.86	105.88	105.9	105.92	105.94	105.96	105.98	106
105.02	105.04	105.06	105.08	105.1	105.12	105.14	105.16	105.18	105.2	105.22	105.24	105.26	105.28	105.3	105.32	105.34	105.36	105.38	105.4	105.42	105.44	105.46	105.48	105.5	105.52	105.54	105.56	105.58	105.6	105.62	105.64	105.66	105.68	105.7	105.72	105.74	105.76	105.78	105.8	105.82	105.84	105.86	105.88	105.9	105.92	105.94	105.96	105.98	106
105.02	105.04	105.06	105.08	105.1	105.12	105.14	105.16	105.18	105.2	105.22	105.24	105.26	105.28	105.3	105.32	105.34	105.36	105.38	105.4	105.42	105.44	105.46	105.48	105.5	105.52	105.54	105.56	105.58	105.6	105.62	105.64	105.66	105.68	105.7	105.72	105.74	105.76	105.78	105.8	105.82	105.84	105.86	105.88	105.9	105.92	105.94	105.96	105.98	106
105.02	105.04	105.06	105.08	105.1	105.12	105.14	105.16	105.18	105.2	105.22	105.24	105.26	105.28	105.3	105.32	105.34	105.36	105.38	105.4	105.42	105.44	105.46	105.48	105.5	105.52	105.54	105.56	105.58	105.6	105.62	105.64	105.66	105.68	105.7	105.72	105.74	105.76	105.78	105.8	105.82	105.84	105.86	105.88	105.9	105.92	105.94	105.96	105.98	106
105.02	105.04	105.06	105.08	105.1	105.12	105.14	105.16	105.18	105.2	105.22	105.24	105.26	105.28	105.3	105.32	105.34	105.36	105.38	105.4	105.42	105.44	105.46	105.48	105.5	105.52	105.54	105.56	105.58	105.6	105.62	105.64	105.66	105.68	105.7	105.72	105.74	105.76	105.78	105.8	105.82	105.84	105.86	105.88	105.9	105.92	105.94	105.96	105.98	106
105.02	105.04	105.06	105.08	105.1	105.12	105.14	105.16	105.18	105.2	105.22	105.24	105.26	105.28	105.3	105.32	105.34	105.36	105.38	105.4	105.42	105.44	105.46	105.48	105.5	105.52	105.54	105.56	105.58	105.6	105.62	105.64	105.66	105.68	105.7	105.72	105.74	105.76	105.78	105.8	105.82	105.84	105.86	105.88	105.9	105.92	105.94	105.96	105.98	106
105.02	105.04	105.06	105.08	105.1	105.12	105.14	105.16	105.18	105.2	105.22	105.24	105.26	105.28	105.3	105.32	105.34	105.36	105.38	105.4	105.42	105.44	105.46	105.48	105.5	105.52	105.54	105.56	105.58	105.6	105.62	105.64	105.66	105.68	105.7	105.72	105.74	105.76	105.78	105.8	105.82	105.84	105.86	105.88	105.9	105.92	105.94	105.96	105.98	106
105.02	105.04	105.06	105.08	105.1	105.12	105.14	105.16	105.18	105.2	105.22	105.24	105.26	105.28	105.3	105.32	105.34	105.36	105.38	105.4	105.42	105.44	105.46	105.48	105.5	105.52	105.54	105.56	105.58	105.6	105.62	105.64	105.66	105.68	105.7	105.72	105.74	105.76	105.78	105.8	105.82	105.84	105.86	105.88	105.9	105.92	105.94	105.96	105.98	106
105.02	105.04	105.06	105.08	105.1	105.12	105.14	105.16	105.18	105.2	105.22	105.24	105.26	105.28	105.3	105.32	105.34	105.36	105.38	105.4	105.42	105.44	105.46	105.48	105.5	105.52	105.54	105.56	105.58	105.6	105.62	105.64	105.66	105.68	105.7	105.72	105.74	105.76	105.78	105.8	105.82	105.84	105.86	105.88	105.9	105.92	105.94	105.96	105.98	106
105.02	105.04	105.06	105.08	105.1	105.12	105.14	105.16	105.18	105.2	105.22	105.24	105.26	105.28	105.3	105.32	105.34	105.36	105.38	105.4	105.42	105.44	105.46	105.48	105.5	105.52	105.54	105.56	105.58	105.6	105.62	105.64	105.66	105.68	105.7	105.72	105.74	105.76	105.78	105.8	105.82	105.84	105.86	105.88	105.9	105.92	105.94	105.96	105.98	106
105.02	105.04	105.06	105.08	105.1	105.12	105.14	105.16	105.18	105.2	105.22	105.24	105.26	105.28	105.3	105.32	105.34	105.36	105.38	105.4	105.42	105.44	105.46	105.48	105.5	105.52	105.54	105.56	105.58	105.6	105.62	105.64	105.66	105.68	105.7	105.72	105.74	105.76	105.78	105.8	105.82	105.84	105.86	105.88	105.9	105.92	105.94	105.96	105.98	106
105.02	105.04	105.06	105.08	105.1	105.12	105.14	105.16	105.18	105.2	105.22	105.24	105.26	105.28	105.3	105.32	105.34	105.36	105.38	105.4	105.42	105.44	105.46	105.48	105.5	105.52	105.54	105.56	105.58	105.6	105.62	105.64	105.66	105.68	105.7	105.72	105.74	105.76	105.78	105.8	105.82	105.84	105.86	105.88	105.9	105.92	105.94	105.96	105.98	106
105.02	105.04	105.06	105.08	105.1	105.12	105.14	105.16	105.18	105.2	105.22	105.24	105.26	105.28	105.3	105.32	105.34	105.36	105.38	105.4	105.42	105.44	105.46	105.48	105.5	105.52	105.54	105.56	105.58	105.6	105.62	105.64	105.66	105.68	105.7	105.72	105.74	105.76	105.78	105.8	105.82	105.84	105.86	105.88	105.9	105.92	105.94	105.96	105.98	106
105.02	105.04	105.06	105.08	105.1	105.12	105.14	105.16	105.18	105.2	105.22	105.24	105.26	105.28	105.3	105.32	105.34	105.36	105.38	105.4	105.42	105.44	105.46	105.48	105.5	105.52	105.54	105.56	105.58	105.6	105.62	105.64	105.66	105.68	105.7	105.72	105.74	105.76	105.78	105.8	105.82	105.84	105.86	105.88	105.9	105.92	105.94	105.96	105.98	106
105.02	105.04	105.06	105.08	105.1	105.12	105.14	105.16	105.18	105.2	105.22	105.24	105.26	105.28	105.3	105.32	105.34	105.36	105.38	105.4	105.42	105.44	105.46	105.48	105.5	105.52	105.54	105.56	105.58	105.6	105.62	105.64	105.66	105.68	105.7	105.72	105.74	105.76	105.78	105.8	105.82	105.84	105.86	105.88	105.9	105.92	105.94	105.96	105.98	106
105.02	105.04	105.06	105.08	105.1	105.12	105.14	105.16	105.18	105.2	105.22	105.24	105.26	105.28	105.3	105.32	105.34	105.36	105.38	105.4	105.42	105.44	105.46	105.48	105.5	105.52	105.54	105.56	105.58	105.6	105.62	105.64	105.66	105.68	105.7	105.72	105.74	105.76	105.78	105.8	105.82	105.84	105.86	105.88	105.9	105.92	105.94	105.96	105.98	106
105.02	105.04	105.06	105.08	105.1	105.12	105.14	105.16	105.18	105.2	105.22	105.24	105.26	105.28	105.3	105.32	105.34	105.36	105.38	105.4	105.42	105.44	105.46	105.48	105.5	105.52	105.54	105.56	105.58	105.6	105.62	105.64	105.66	105.68	105.7	105.72	105.74	105.76	105.78	105.8	105.82	105.84	105.86	105.88	105.9	105.92	105.94	105.96	105.98	106
105.02	105.04	105.06	105.08	105.1	105.12	105.14	105.16	105.18	105.2	105.22	105.24	105.26	105.28	105.3	105.32	105.34	105.36	105.38	105.4	105.42	105.44	105.46	105.48	105.5	105.52	105.54	105.56	105.58	105.6	105.62	105.64	105.66	105.68	105.7	105.72	105.74	105.76	105.78	105.8	105.82	105.84	105.86	105.88	105.9	105.92	105.94	105.96	105.98	106
105.02	105.04	105.06	105.08	105.1	105.12	105.14	105.16	105.18	105.2	105.22	105.24	105.26	105.28	105.3	105.32	105.34	105.36	105.38	105.4	105.42	105.44	105.46	105.48	105.5	105.52	105.54	105.56	105.58	105.6	105.62	105.64	105.66	105.68	105.7	105.72	105.74	105.76	105.78	105.8	105.82	105.84	105.86	105.88	105.9	105.92	105.94	105.96	105.98	106
105.02	105.04	105.06	105.08	105.1	105.12	105.14	105.16	105.18	105.2	105.22	105.24	105.26	105.28	105.3	105.32	105.34	105.36	105.38	105.4	105.42	105.44	105.46	105.48	105.5	105.52	105.54	105.56	105.58	105.6	105.62	105.64	105.66	105.68	105.7	105.72	105.74	105.76	105.78	105.8	105.82	105.84	105.86	105.88	105.9	105.92	105.94	105.96	105.98	106
105.02	105.04	105.06	105.08	105.1	105.12	105.14	105.16	105.18	105.2	105.22	105.24	105.26	105.28	105.3	105.32	105.34	105.36	105.38	105.4	105.42	105.44	105.46	105.48	105.5	105.52	105.54	105.56	105.58	105.6	105.62	105.64	105.66	105.68	105.7	105.72	105.74	105.76	105.78	105.8	105.82	105.84	105.86	105.88	105.9	105.92	105.94	105.96	105.98	106
105.02	105.04	105.06	105.08	105.1	105.12	105.14	105.16	105.18	105.2	105.22	105.24	105.26	105.28	105.3	105.32	105.34	105.36	105.38	105.4	105.42	105.44	105.46	105.48	105.5	105.52	105.54	105.56	105.58	105.6	105.62	105.64	105.66	105.68	105.7	105.72	105.74	105.76	105.78	105.8	105.82	105.84	105.86	105.88	105.9	105.92	105.94	105.96	105.98	106
105.02	105.04	105.06	105.08	105.1	105.12	105.14	105.16	105.18	105.2	105.22	105.24	105.26	105.28	105.3	105.32	105.34	105.36	105.38	105.4	105.42	105.44	105.46	105.48	105.5	105.52	105.54	105.56	105.58	105.6	105.62	105.64	105.66	105.68	105.7	105.72	105.74	105.76	105.78	105.8	105.82	105.84	105.86	105.88	105.9	105.92	105.94	105.96	105.98	106
105.02	105.04	105.06	105.08	105.1	105.12	105.14	105.16	105.18	105.2	105.22	105.24	105.26	105.28	105.3	105.32	105.34	105.36	105.38	105.4	105.42	105.44	105.46	105.48	105.5	105.52	105.54	105.56	105.58	105.6	105.62	105.64	105.66	105.68	105.7	105.72	105.74	105.76	105.78	105.8	105.82	105.84	105.86	105.88	105.9	105.92	105.94	105.96	105.98	106
105.02	105.04	105.06	105.08	105.1	105.12	105.14	105.16	105.18	105.2	105.22	105.24	105.26	105.28	105.3	105.32	105.34	105.36	105.38	105.4	105.42	105.44	105.46	105.48	105.5	105.52	105.54	105.56	105.58	105.6	105.62	105.64	105.66	105.68	105.7	105.72	105.74	105.76	105.78	105.8	105.82	105.84	105.86	105.88	105.9	105.92	105.94	105.96	105.98	106
105.02	105.04	105.06	105.08	105.1	105.12	105.14	105.16	105.18	105.2	105.22	105.24	105.26	105.28	105.3	105.32	105.34	105.36	105.38	105.4	105.42	105.44	105.46	105.48	105.5	105.52	105.54	105.56	105.58	105.6	105.62	105.64	105.66	105.68	105.7	105.72	105.74	105.76	105.78	105.8	105.82	105.84	105.86	105.88	105.9	105.92	105.94	105.96	105.98	106
105.02	105.04	105.06	105.08	105.1	105.12	105.14	105.16	105.18	105.2	105.22	105.24	105.26	105.28	105.3	105.32	105.34	105.36	105.38	105.4	105.42	105.44	105.46	105.48	105.5	105.52	105.54	105.56	105.58	105.6	105.62	105.64	105.66	105.68	105.7	105.72	105.74	105.76	105.78	105.8	105.82	105.84	105.86	105.88	105.9	105.92	105.94	105.96	105.98	106
105.02	105.04	105.06	105.08	105.1	105.12	105.14	105.16	105.18	105.2	105.22	105.24	105.26	105.28	105.3	105.32	105.34	105.36	105.38	105.4	105.42	105.44	105.46	105.48	105.5	105.52	105.54	105.56	105.58	105.6	105.62	105.64	105.66	105.68	105.7	105.72	105.74	105.76	105.78	105.8	105.82	105.84	105.86	105.88	105.9	105.92	105.94	105.96	105.98	106
105.02	105.04	105.06	105.08	105.1	105.12	105.14	105.16	105.18	105.2	105.22	105.24	105.26	105.28	105.3	105.32	105.34	105.36	105.38	105.4	105.42	105.44	105.46	105.48	105.5	105.52	105.54	105.56	105.58	105.6	105.62	105.64	105.66	105.68	105.7	105.72	105.74	105.76	105.78	105.8	105.82	105.84	105.86	105.88	105.9	105.92	105.94	105.96	105.98	106
105.02	105.04	105.06	105.08	105.1	105.12	105.14	105.16	105.18	105.2	105.22	105.24	105.26	105.28	105.3	105.32	105.34	105.36	105.38	105.4	105.42	105.44	105.46	105.48	105.5	105.52	105.54	105.56	105.58	105.6	105.62	105.64	105.66	105.68	105.7	105.72	105.74	105.76	105.78	105.8	105.82	105.84	105.86	105.88	105.9	105.92	105.94	105.96	105.98	106
105.02	105.04	105.06	105.08	105.1	105.12	105.14	105.16	105.18	105.2	105.22	105.24	105.26	105.28	105.3	105.32	105.34	105.36	105.38	105.4	105.42	105.44	105.46	105.48	105.5	105.52	105.54	105.56	105.58	105.6	105.62	105.64	105.66	105.68	105.7	105.72	105.74	105.76	105.78	105.8	105.82	105.84	105.86	105.88	105.9	105.92	105.94	105.96	105.98	106
105.02	105.04	105.06	105.08	105.1	105.12	105.14	105.16	105.18	105.2	105.22	105.24	105.26	105.28	105.3	105.32	105.34	105.36	105.38	105.4	105.42	105.44	105.46	105.48	105.5	105.52	105.54	105.56	105.58	105.6	105.62	105.64	105.66	105.68	105.7	105.72	105.74	105.76	105.78	105.8	105.82	105.84	105.86	105.88	105.9	105.92	105.94	105.96	105.98	106
105.02	105.04	105.06	105.08	105.1	105.12	105.14	105.16	105.18	105.2	105.22	105.24	105.26	105.28	105.3	105.32	105.34	105.36	105.38	105.4	105.42	105.44	105.46	105.48	105.5	105.52	105.54	105.56	105.58	105.6	105.62	105.64	105.66	105.68	105.7	105.72	105.74	105.76	105.78	105.8	105.82	105.84	105.86	105.88	105.9	105.92	105.94	105.96	105.98	106
105.02	105.04	105.06	105.08	105.1	105.12	105.14	105.16	105.18	105.2	105.22	105.24	105.26	105.28	105.3	105.32	105.34	105.36	105.38	105.4	105.42	105.44	105.46	105.48	105.5	105.52	105.54	105.56	105.58	105.6	105.62	105.64	105.66	105.68	105.7	105.72	105.74	105.76	105.78	105.8	105.82	105.84	105.86	105.88	105.9	105.92	105.94	105.96	105.98	106
105.02	105.04	105.06	105.08	105.1	105.12	105.14	105.16	105.18	105.2	105.22	105.24	105.26	105.28	105.3	105.32	105.34	105.36	105.38	105.4	105.42	105.44	105.46	105.48	105.5	105.52	105.54	105.56	105.58	105.6	105.62	105.64	105.66	105.68	105.7	105.72	105.74	105.76	105.78	105.8	105.82	105.84	105.86	105.88	105.9	105.92	105.94	105.96	105.98	106
105.02	105.04	105.06	105.08	105.1	105.12	105.14	105.16	105.18	105.2	105.22	105.24	105.26	105.28	105.3	105.32	105.34	105.36	105.38	105.4	105.42	105.44	105.46	105.48	105.5	105.52	105.54	105.56	105.58	105.6	105.62	105.64	105.66	105.68	105.7	105.72	105.74	105.76	105.78	105.8	105.82	105.84	105.86	105.88	105.9	105.92	105.94	105.96	105.98	106
105.02	105.04	105.06	105.08	105.1	105.12	105.14	105.16	105.18	105.2	105.22	105.24	105.26	105.28	105.3	105.32	105.34	105.36	105.38	105.4	105.42	105.44	105.46	105.48	105.5	105.52	105.54	105.56	105.58	105.6	105.62	105.64	105.66	105.68	105.7	105.72	105.74	105.76	105.78	105.8	105.82	105.84	105.86	105.88	105.9	105.92	105.94	105.96	105.98	106
105.02	105.04	105.06	105.08	105.1	105.12	105.14	105.16	105.18	105.2	105.22	105.24	105.26	105.28	105.3	105.32	105.34	105.36	105.38	105.4	105.42	105.44	105.46	105.48	105.5	105.52	105.54	105.56	105.58	105.6	105.62	105.64	105.66	105.68	105.7	105.72	105.74	105.76	105.78	105.8	105.82	105.84	105.86	105.88	105.9	105.92	105.94	105.96	105.98	106
105.02	105.04	105.06	105.08	105.1	105.12	105.14	105.16	105.18	105.2	105.22	105.24	105.26	105.28	105.3	105.32	105.34	105.36	105.38	105.4	105.42	105.44	105.46	105.48	105.5	105.52	105.54	105.56	105.58	105.6	105.62	105.64	105.66	105.68	105.7	105.72	105.74	105.76	105.78	105.8	105.82	105.84	105.86	105.88	105.9	105.92	105.94	105.96	105.98	106
105.02	105.04	105.06	105.08	105.1	105.12	105.14	105.16	105.18	105.2	105.22	105.24	105.26	105.28	105.3	105.32	105.34	105.36	105.38	105.4	105.42	105.44	105.46	105.48	105.5	105.52	105.54	105.56	105.58	105.6	105.62	105.64	105.66	105.68	105.7	105.72	105.74	105.76	105.78	105.8	105.82	105.84	105.86	105.88	105.9	105.92	105.94	105.96	105.98	106
105.02	105.04	105.06	105.08	105.1	105.12	105.14	105.16	105.18	105.2	105.22	105.24	105.26	105.28	105.3	105.32	105.34	105.36	105.38	105.4	105.42	105.44	105.46	105.48	105.5	105.52	105.54	105.56	105.58	105.6	105.62	105.64	105.66	105.68	105.7	105.72	105.74	105.76	105.78	105.8	105.82	105.84	105.86	105.88	105.9	105.92	105.94	105.96	105.98	106
105.02	105.04	105.06	105.08	105.1	105.12	105.14	105.16	105.18	105.2	105.22	105.24	105.26	105.28	105.3	105.32	105.34	105.36	105.38	105.4	105.42	105.44	105.46	105.48	105.5	105.52	105.54	105.56	105.58	105.6	105.62	105.64	105.66	105.68	105.7	105.72	105.74	105.76	105.78	105.8	105.82	105.84	105.86	105.88	105.9	105.92	105.94	105.96	105.98	106
105.02	105.04	105.06	105.08	105.1	105.12	105.14	105.16	105.18	105.2	105.22	105.24	105.26	105.28	105.3	105.32	105.34	105.36	105.38	105.4	105.42	105.44	105.46	105.48	105.5	105.52	105.54	105.56	105.58	105.6	105.62	105.64	105.66	105.68	105.7	105.72	105.74	105.76	105.78	105.8	105.82	105.84	105.86	105.88	105.9	105.92	105.94	105.96	105.98	106
105.02	105.04	105.06	105.08	105.1	105.12	105.14	105.16	105.18	105.2	105.22	105.24	105.26	105.28	105.3	105.32	105.34	105.36	105.38	105.4	105.42	105.44	105.46	105.48	105.5	105.52	105.54	105.56	105.58	105.6	105.62	105.64	105.66	105.68	105.7	105.72	105.74	105.76	105.78	105.8	105.82	105.84	105.86	105.88	105.9	105.92	105.94	105.96	105.98	106
105.02	105.04	105.06	105.08	105.1	105.12	105.14	105.16	105.18	105.2	105.22	105.24	105.26	105.28	105.3	105.32	105.34	105.36	105.38	105.4	105.42	105.44	105.46	105.48	105.5	105.52	105.54	105.56	105.58	105.6	105.62	105.64	105.66	105.68	105.7	105.72	105.74	105.76	105.78	105.8	105.82	105.84	105.86	105.88	105.9	105.92	105.94	105.96	105.98	106
105.02	105.04	105.06	105.08	105.1	105.12	105.14	105.16	105.18	105.2	105.22	105.24	105.26	105.28	105.3	105.32	105.34	105.36	105.38	105.4	105.42	105.44	105.46	105.48	105.5	105.52	105.54	105.56	105.58	105.6	105.62	105.64	105.66	105.68	105.7	105.72	105.74	105.76	105.78	105.8	105.82	105.84	105.86	105.88	105.9	105.92	105.94	105.96	105.98	106
105.02	105.04	105.06	105.08	105.1	105.12	105.14	105.16	105.18	105.2	105.22	105.24	105.26	105.28	105.3	105.32	105.34	105.36	105.38	105.4	105.42	105.44	105.46	105.48	105.5	105.52	105.54	105.56	105.58	105.6	105.62	105.64	105.66	105.68	105.7	105.72	105.74	105.76	105.78	105.8	105.82	105.84	105.86	105.88	105.9	105.92	105.94	105.96	105.98	106
105.02	105.04	105.06	105.08	105.1	105.12	105.14	105.16	105.18	105.2	105.22	105.24	105.26	105.28	105.3	105.32	105.34	105.36	105.38	105.4	105.42	105.44	105.46	105.48	105.5	105.52	105.54	105.56	105.58	105.6	105.62	105.64	105.66	105.68	105.7	105.72	105.74	105.76	105.78	105.8	105.82	105.84	105.86	105.88	105.9	105.92	105.94	105.96	105.98	106
105.02	105.04	105.06	105.08	105.1	105.12	105.14	105.16	105.18	105.2	105.22	105.24	105.26	105.28	105.3	105.32	105.34	105.36	105.38	105.4	105.42	105.44	105.46	105.48	105.5	105.52	105.54	105.56	105.58	105.6	105.62	105.64	105.66	105.68	105.7	105.72	105.74	105.76	105.78	105.8	105.82	105.84	105.86	105.88	105.9	105.92	105.94	105.96	105.98	106
105.02	105.04	105.06	105.08	105.1	105.12	105.14	105.16	105.18	105.2	105.22	105.24	105.26	105.28	105.3	105.32	105.34	105.36	105.38	105.4	105.42	105.44	105.46	105.48	105.5	105.52	105.54	105.56	105.58	105.6	105.62	105.64	105.66	105.68	105.7	105.72	105.74	105.76	105.78	105.8	105.82	105.84	105.86	105.88	105.9	105.92	105.94	105.96	105.98	106
105.02	105.04	105.06	105.08	105.1	105.12	105.14	105.16	105.18	105.2	105.22	105.24	105.26	105.28	105.3	105.32	105.34	105.36	105.38	105.4	105.42	105.44	105.46	105.48	105.5	105.52	105.54	105.56	105.58	105.6	105.62	105.64	105.66	105.68	105.7	105.72	105.74	105.76	105.78	105.8	105.82	105.84	105.86	105.88	105.9	105.92	105.94	105.96	105.98	106
105.02	105.04	105.06	105.08	105.1	105.12	105.14	105.16	105.18	105.2	105.22	105.24	105.26	105.28	105.3	105.32	105.34	105.36	105.38	105.4	105.42	105.44	105.46	105.48	105.5	105.52	105.54	105.56	105.58	105.6	105.62	105.64	105.66	105.68	105.7	105.72	105.74	105.76	105.78	105.8	105.82	105.84	105.86	105.88	105.9	105.92	105.94	105.96	105.98	106
105.02	105.04	105.06	105.08	105.1	105.12	105.14	105.16	105.18	105.2	105.22	105.24	105.26	105.28	105.3	105.32	105.34	105.36	105.38	105.4	105.42	105.44	105.46	105.48	105.5	105.52	105.54	105.56	105.58	105.6	105.62	105.64	105.66	105.68	105.7	105.72	105.74	105.76	105.78	105.8	105.82	105.84	105.86	105.88	105.9	105.92	105.94	105.96	105.98	106
105.02	105.04	105.06	105.08	105.1	105.12	105.14	105.16	105.18	105.2	105.22	105.24	105.26	105.28	105.3	105.32	105.34	105.36	105.38	105.4	105.42	105.44	105.46	105.48	105.5	105.52	105.54	105.56	105.58	105.6	105.62	105.64	105.66	105.68	105.7	105.72	105.74	105.76	105.78	105.8	105.82	105.84	105.86	105.88	105.9	105.92	105.94	105.96	105.98	106
105.02	105.04	105.06	105.08	105.1	105.12	105.14	105.16	105.18	105.2	105.22	105.24	105.26	105.28	105.3	105.32	105.34	105.36	105.38	105.4	105.42	105.44	105.46	105.48	105.5	105.52	105.54	105.56	105.58	105.6	105.62	105.64	105.66	105.68	105.7	105.72	105.74	105.76	105.78	105.8	105.82	105.84	105.86	105.88	105.9	105.92	105.94	105.96	105.98	106
105.02	105.04	105.06	105.08	105.1	105.12	105.14	105.16	105.18	105.2	105.22	105.24	105.26	105.28	105.3	105.32	105.34	105.36	105.38	105.4	105.42	105.44	105.46	105.48	105.5	105.52	105.54	105.56	105.58	105.6	105.62	105.64	105.66	105.68	105.7	105.72	105.74	105.76	105.78	105.8	105.82	105.84	105.86	105.88	105.9	105.92	105.94	105.96	105.98	106
105.02	105.04	105.06	105.08	105.1	105.12	105.14	105.16	105.18	105.2	105.22	105.24	105.26	105.28	105.3	105.32	105.34	105.36	105.38	105.4	105.42	105.44	105.46	105.48	105.5	105.52	105.54	105.56	105.58	105.6	105.62	105.64	105.66	105.68	105.7	105.72	105.74	105.76	105.78	105.8	105.82	105.84	105.86	105.88	105.9	105.92	105.94	105.96	105.98	106
105.02	105.04	105.06	105.08	105.1	105.12	105.14	105.16	105.18	105.2	105.22	105.24	105.26	105.28	105.3	105.32	105.34	105.36	105.38	105.4	105.42	105.44	105.46	105.48	105.5	105.52	105.54	105.56	105.58	105.6	105.62	105.64	105.66	105.68	105.7	105.72	105.74	105.76	105.78	105.8	105.82	105.84	105.86	105.88	105.9	105.92	105.94	105.96	105.98	106
105.02	105.04	105.06	105.08	105.1	105.12	105.14	105.16	105.18	105.2	105.22	105.24	105.26	105.28	105.3	105.32	105.34	105.36	105.38	105.4	105.42	105.44	105.46	105.48	105.5	105.52	105.54	105.56	105.58	105.6	105.62	105.64	105.66	105.68	105.7	105.72	105.74	105.76	105.78	105.8	105.82	105.84	105.86	105.88	105.9	105.92	105.94	105.96	105.98	106
105.02	105.04	105.06	105.08	105.1	105.12	105.14	105.16	105.18	105.2	105.22	105.24	105.26	105.28	105.3	105.32	105.34	105.36	105.38	105.4	105.42	105.44	105.46	105.48	105.5	105.52	105.54	105.56	105.58	105.6	105.62	105.64	105.66	105.68	105.7	105.72	105.74	105.76	105.78	105.8	105.82	105.84	105.86	105.88	105.9	105.92	105.94	105.96	105.98	106
105.02	105.04	105.06	105.08	105.1	105.12	105.14	105.16	105.18	105.2	105.22	105.24	105.26	105.28	105.3	105.32	105.34	105.36	105.38	105.4	105.42	105.44	105.46	105.48	105.5	105.52	105.54	105.56	105.58	105.6	105.62	105.64	105.66	105.68	105.7	105.72	105.74	105.76	105.78	105.8	105.82	105.84	105.86	105.88	105.9	105.92	105.94	105.96	105.98	106
105.02	105.04	105.06	105.08	105.1	105.12	105.14	105.16	105.18	105.2	105.22	105.24	105.26	105.28	105.3	105.32	105.34	105.36	105.38	105.4	105.42	105.44	105.46	105.48	105.5	105.52	105.54	105.56	105.58	105.6	105.62	105.64	105.66	105.68	105.7	105.72	105.74	105.76	105.78	105.8	105.82	105.84	105.86	105.88	105.9	105.92	105.94	105.96	105.98	106
105.02	105.04	105.06	105.08	105.1	105.12	105.14	105.16	105.18	105.2	105.22	105.24	105.26	105.28	105.3	105.32	105.34	105.36	105.38	105.4	105.42	105.44	105.46	105.48	105.5	105.52	105.54	105.56	105.58	105.6	105.62	105.64	105.66	105.68	105.7	105.72	105.74	105.76	105.78	105.8	105.82	105.84	105.86	105.88	105.9	105.92	105.94	105.96	105.98	106
105.02	105.04	105.06	105.08	105.1	105.12	105.14	105.16	105.18	105.2	105.22	105.24	105.26	105.28	105.3	105.32	105.34	105.36	105.38	105.4	105.42	105.44	105.46	105.48	105.5	105.52	105.54	105.56	105.58	105.6	105.62	105.64	105.66	105.68	105.7	105.72	105.74	105.76	105.78	105.8	105.82	105.84	105.86	105.88	105.9	105.92	105.94	105.96	105.98	106
105.02	105.04	105.06	105.08	105.1	105.12	105.14	105.16	105.18	105.2	105.22	105.24	105.26	105.28	105.3	105.32	105.34	105.36	105.38	105.4	105.42	105.44	105.46	105.48	105.5	105.52	105.54	105.56	105.58	105.6	105.62	105.64	105.66	105.68	105.7	105.72	105.74	105.76	105.78	105.8	105.82	105.84	105.86	105.88	105.9	105.92	105.94	105.96	105.98	106
105.02	105.04	105.06	105.08	105.1	105.12	105.14	105.16	105.18	105.2	105.22	105.24	105.26	105.28	105.3	105.32	105.34	105.36	105.38	105.4	105.42	105.44	105.46	105.48	105.5	105.52	105.54	105.56	105.58	105.6	105.62	105.64	105.66	105.68	105.7	105.72	105.74	105.76	105.78	105.8	105.82	105.84	105.86	105.88	105.9	105.92	105.94	105.96	105.98	106
105.02	105.04	105.06	105.08	105.1	105.12	105.14	105.16	105.18	105.2	105.22	105.24	105.26	105.28	105.3	105.32	105.34	105.36	105.38	105.4	105.42	105.44	105.46	105.48	105.5	105.52	105.54	105.56	105.58	105.6	105.62	105.64	105.66	105.68	105.7	105.72	105.74	105.76	105.78	105.8	105.82	105.84	105.86	105.88	105.9	105.92	105.94	105.96	105.98	106
105.02	105.04	105.06	105.08	105.1	105.12	105.14	105.16	105.18	105.2	105.22	105.24	105.26	105.28	105.3	105.32	105.34	105.36	105.38	105.4	105.42	105.44	105.46	105.48	105.5	105.52	105.54	105.56	105.58	105.6	105.62	105.64	105.66	105.68	105.7	105.72	105.74	105.76	105.78	105.8	105.82	105.84	105.86	105.88	105.9	105.92	105.94	105.96	105.98	106
105.02	105.04	105.06	105.08	105.1	105.12	105.14	105.16	105.18	105.2	105.22	105.24	105.26	105.28	105.3	105.32	105.34	105.36	105.38	105.4	105.42	105.44	105.46	105.48	105.5	105.52	105.54	105.56	105.58	105.6	105.62	105.64	105.66	105.68	105.7	105.72	105.74	105.76	105.78	105.8	105.82	105.84	105.86	105.88	105.9	105.92	105.94	105.96	105.98	106
105.02	105.04	105.06	105.08	105.1	105.12	105.14	105.16	105.18	105.2	105.22	105.24	105.26	105.28	105.3	105.32	105.34	105.36	105.38	105.4	105.42	105.44	105.46	105.48	105.5	105.52	105.54	105.56	105.58	105.6	105.62	105.64	105.66	105.68	105.7	105.72	105.74	105.76	105.78	105.8	105.82	105.84	105.86	105.88	105.9	105.92	105.94	105.96	105.98	106
105.02	105.04	105.06	105.08	105.1	105.12	105.14	105.16	105.18	105.2	105.22	105.24	105.26	105.28	105.3	105.32	105.34	105.36	105.38	105.4	105.42	105.44	105.46	105.48	105.5	105.52	105.54	105.56	105.58	105.6	105.62	105.64	105.66	105.68	105.7	105.72	105.74	105.76	105.78	105.8	105.82	105.84	105.86	105.88	105.9	105.92	105.94	105.96	105.98	106
105.02	105.04	105.06	105.08	105.1	105.12	105.14	105.16	105.18	105.2	105.22	105.24	105.26	105.28	105.3	105.32	105.34	105.36	105.38	105.4	105.42	105.44	105.46	105.48	105.5	105.52	105.54	105.56	105.58	105.6	105.62	105.64	105.66	105.68	105.7	105.72	105.74	105.76	105.78	105.8	105.82	105.84	105.86	105.88	105.9	105.92	105.94	105.96	105.98	106
105.02	105.04	105.06	105.08	105.1	105.12	105.14	105.16	105.18	105.2	105.22	105.24	105.26	105.28	105.3	105.32	105.34	105.36	105.38	105.4	105.42	105.44	105.46	105.48	105.5	105.52	105.54	105.56	105.58	105.6	105.62	105.64	105.66	105.68	105.7	105.72	105.74	105.76	105.78	105.8	105.82	105.84	105.86	105.88	105.9	105.92	105.94	105.96	105.98	106
105.02	105.04	105.06	105.08	105.1	105.12	105.14	105.16	105.18	105.2	105.22	105.24	105.26	105.28	105.3	105.32	105.34	105.36	105.38	105.4	105.42	105.44	105.46	105.48	105.5	105.52	105.54	105.56	105.58	105.6	105.62	105.64	105.66	105.68	105.7	105.72	105.74	105.76	105.78	105.8	105.82	105.84	105.86	105.88	105.9	105.92	105.94	105.96	105.98	106
105.02	105.04	105.06	105.08	105.1	105.12	105.14	105.16	105.18	105.2	105.22	105.24	105.26	105.28	105.3	105.32	105.34	105.36	105.38	105.4	105.42	105.44	105.46	105.48	105.5	105.52	105.54	105.56	105.58	105.6	105.62	105.64	105.66	105.68	105.7	105.72	105.74	105.76	105.78	105.8	105.82	105.84	105.86	105.88	105.9	105.92	105.94	105.96	105.98	106
105.02	105.04	105.06	105.08	105.1	105.12	105.14	105.16	105.18	105.2	105.22	105.24	105.26	105.28	105.3	105.32	105.34	105.36	105.38	105.4	105.42	105.44	105.46	105.48	105.5	105.52	105.54	105.56	105.58	105.6	105.62	105.64	105.66	105.68	105.7	105.72	105.74	105.76	105.78	105.8	105.82	105.84	105.86	105.88	105.9	105.92	105.94	105.96	105.98	106
105.02	105.04	105.06	105.08	105.1	105.12	105.14	105.16	105.18	105.2	105.22	105.24	105.26	105.28	105.3	105.32	105.34	105.36	105.38	105.4	105.42	105.44	105.46	105.48	105.5	105.52	105.54	105.56	105.58	105.6	105.62	105.64	105.66	105.68	105.7	105.72	105.74	105.76	105.78	105.8	105.82	105.84	105.86	105.88	105.9	105.92	105.94	105.96	105.98	106
105.02	105.04	105.06	105.08	105.1	105.12	105.14	105.16	105.18	105.2	105.22	105.24	105.26	105.28	105.3	105.32	105.34	105.36	105.38	105.4	105.42	105.44	105.46	105.48	105.5	105.52	105.54	105.56	105.58	105.6	105.62	105.64	105.66	105.68	105.7	105.72	105.74	105.76	105.78	105.8	105.82	105.84	105.86	105.88	105.9	105.92	105.94	105.96	105.98	106
105.02	105.04	105.06	105.08	105.1	105.12	105.14	105.16	105.18	105.2	105.22	105.24	105.26	105.28	105.3	105.32	105.34	105.36	105.38	105.4	105.42	105.44	105.46	105.48	105.5	105.52	105.54	105.56	105.58	105.6	105.62	105.64	105.66	105.68	105.7	105.72	105.74	105.76	105.78	105.8	105.82	105.84	105.86	105.88	105.9	105.92	105.94	105.96	105.98	106
105.02	105.04	105.06	105.08	105.1	105.12	105.14	105.16	105.18	105.2	105.22	105.24	105.26	105.28	105.3	105.32	105.34	105.36	105.38	105.4	105.42	105.44	105.46	105.48	105.5	105.52	105.54	105.56	105.58	105.6	105.62	105.64	105.66	105.68	105.7	105.72	105.74	105.76	105.78	105.8	105.82	105.84	105.86	105.88	105.9	105.92	105.94	105.96	105.98	106
105.02	105.04	105.06	105.08	105.1	105.12	105.14	105.16	105.18	105.2	105.22	105.24	105.26	105.28	105.3	105.32	105.34	105.36	105.38	105.4	105.42	105.44	105.46	105.48	105.5	105.52	105.54	105.56	105.58	105.6	105.62	105.64	105.66	105.68	105.7	105.72	105.74	105.76	105.78	105.8	105.82	105.84	105.86	105.88	105.9	105.92	105.94	105.96	105.98	106
105.02	105.04	105.06	105.08	105.1	105.12	105.14	105.16	105.18	105.2	105.22	105.24	105.26	105.28	105.3	105.32	105.34	105.36	105.38	105.4	105.42	105.44	105.46	105.48	105.5	105.52	105.54	105.56	105.58	105.6	105.62	105.64	105.66	105.68	105.7	105.72	105.74	105.76	105.78	105.8	105.82	105.84	105.86	105.88	105.9	105.92	105.94	105.96	105.98	106
105.02	105.04	105.06	105.08	105.1	105.12	105.14	105.16	105.18	105.2	105.22	105.24	105.26	105.28	105.3	105.32	105.34	105.36	105.38	105.4	105.42	105.44	105.46	105.48	105.5	105.52	105.54	105.56	105.58	105.6	105.62	105.64	105.66	105.68	105.7	105.72	105.74	105.76	105.78	105.8	105.82	105.84	105.86	105.88	105.9	105.92	105.94	105.96	105.98	106
105.02	105.04	105.06	105.08	105.1	105.12	105.14	105.16	105.18	105.2	105.22	105.24	105.26	105.28	105.3	105.32	105.34	105.36	105.38	105.4	105.42	105.44	105.46	105.48	105.5	105.52	105.54	105.56	105.58	105.6	105.62	105.64	105.66	105.68	105.7	105.72	105.74	105.76	105.78	105.8	105.82	105.84	105.86	105.88	105.9	105.92	105.94	105.96	105.98	106
105.02	105.04	105.06	105.08	105.1	105.12	105.14	105.16	105.18	105.2	105.22	105.24	105.26	105.28	105.3	105.32	105.34	105.36	105.38	105.4	105.42	105.44	105.46	105.48	105.5	105.52	105.54	105.56	105.58	105.6	105.62	105.64	105.66	105.68	105.7	105.72	105.74	105.76	105.78	105.8	105.82	105.84	105.86	105.88	105.9	105.92	105.94	105.96	105.98	106
105.02	105.04	105.06	105.08	105.1	105.12	105.14	105.16	105.18	105.2	105.22	105.24	105.26	105.28	105.3	105.32	105.34	105.36	105.38	105.4	105.42	105.44	105.46	105.48	105.5	105.52	105.54	105.56	105.58	105.6	105.62	105.64	105.66	105.68	105.7	105.72	105.74	105.76	105.78	105.8	105.82	105.84	105.86	105.88	105.9	105.92	105.94	105.96	105.98	106
105.02	105.04	105.06	105.08	105.1	105.12	105.14	105.16	105.18	105.2	105.22	105.24	105.26	105.28	105.3	105.32	105.34	105.36	105.38	105.4	105.42	105.44	105.46	105.48	105.5	105.52	105.54	105.56	105.58	105.6	105.62	105.64	105.66	105.68	105.7	105.72	105.74	105.76	105.78	105.8	105.82	105.84	105.86	105.88	105.9	105.92	105.94	105.96	105.98	106
105.02	105.04	105.06	105.08	105.1	105.12	105.14	105.16	105.18	105.2	105.22	105.24	105.26	105.28	105.3	105.32	105.34	105.36	105.38	105.4	105.42	105.44	105.46	105.48	105.5	105.52	105.54	105.56	105.58	105.6	105.62	105.64	105.66	105.68	105.7	105.72	105.74	105.76	105.78	105.8	105.82	105.84	105.86	105.88	105.9	105.92	105.94	105.96	105.98	106
105.02	105.04	105.06	105.08	105.1	105.12	105.14	105.16	105.18	105.2	105.22	105.24	105.26	105.28	105.3	105.32	105.34	105.36	105.38	105.4	105.42	105.44	105.46	105.48	105.5	105.52	105.54	105.56	105.58	105.6	105.62	105.64	105.66	105.68	105.7	105.72	105.74	105.76	105.78	105.8	105.82	105.84	105.86	105.88	105.9	105.92	105.94	105.96	105.98	106
105.02	105.04	105.06	105.08	105.1	105.12	105.14	105.16	105.18	105.2	105.22	105.24	105.26	105.28	105.3	105.32	105.34	105.36	105.38	105.4	105.42	105.44	105.46	105.48	105.5	105.52	105.54	105.56	105.58	105.6	105.62	105.64	105.66	105.68	105.7	105.72	105.74	105.76	105.78	105.8	105.82	105.84	105.86	105.88	105.9	105.92	105.94	105.96	105.98	106
105.02	105.04	105.06	105.08	105.1	105.12	105.14	105.16	105.18	105.2	105.22	105.24	105.26	105.28	105.3	105.32	105.34	105.36	105.38	105.4	105.42	105.44	105.46	105.48	105.5	105.52	105.54	105.56	105.58	105.6	105.62	105.64	105.66	105.68	105.7	105.72	105.74	105.76	105.78	105.8	105.82	105.84	105.86	105.88	105.9	105.92	105.94	105.96	105.98	106
105.02	105.04	105.06	105.08	105.1	105.12	105.14	105.16	105.18	105.2	105.22	105.24	105.26	105.28	105.3	105.32	105.34	105.36	105.38	105.4	105.42	105.44	105.46	105.48	105.5	105.52	105.54	105.56	105.58	105.6	105.62	105.64	105.66	105.68	105.7	105.72	105.74	105.76	105.78	105.8	105.82	105.84	105.86	105.88	105.9	105.92	105.94	105.96	105.98	106
105.02	105.04	105.06	105.08	105.1	105.12	105.14	105.16	105.18	105.2	105.22	105.24	105.26	105.28	105.3	105.32	105.34	105.36	105.38	105.4	105.42	105.44	105.46	105.48	105.5	105.52	105.54	105.56	105.58	105.6	105.62	105.64	105.66	105.68	105.7	105.72	105.74	105.76	105.78	105.8	105.82	105.84	105.86	105.88	105.9	105.92	105.94	105.96	105.98	106
105.02	105.04	105.06	105.08	105.1	105.12	105.14	105.16	105.18	105.2	105.22	105.24	105.26	105.28	105.3	105.32	105.34	105.36	105.38	105.4	105.42	105.44	105.46	105.48	105.5	105.52	105.54	105.56	105.58	105.6	105.62	105.64	105.66	105.68	105.7	105.72	105.74	105.76	105.78	105.8	105.82	105.84	105.86	105.88	105.9	105.92	105.94	105.96	105.98	106
105.02	105.04	105.06	105.08	105.1	105.12	105.14	105.16	105.18	105.2	105.22	105.24	105.26	105.28	105.3	105.32	105.34	105.36	105.38	105.4	105.42	105.44	105.46	105.48	105.5	105.52	105.54	105.56	105.58	105.6	105.62	105.64	105.66	105.68	105.7	105.72	105.74	105.76	105.78	105.8	105.82	105.84	105.86	105.88	105.9	105.92	105.94	105.96	105.98	106
105.02	105.04	105.06	105.08	105.1	105.12	105.14	105.16	105.18	105.2	105.22	105.24	105.26	105.28	105.3	105.32	105.34	105.36	105.38	105.4	105.42	105.44	105.46	105.48	105.5	105.52	105.54	105.56	105.58	105.6	105.62	105.64	105.66	105.68	105.7	105.72	105.74	105.76	105.78	105.8	105.82	105.84	105.86	105.88	105.9	105.92	105.94	105.96	105.98	106
105.02	105.04	105.06	105.08	105.1	105.12	105.14	105.16	105.18	105.2	105.22	105.24	105.26	105.28	105.3	105.32	105.34	105.36	105.38	105.4	105.42	105.44	105.46	105.48	105.5	105.52	105.54	105.56	105.58	105.6	105.62	105.64	105.66	105.68	105.7	105.72	105.74	105.76	105.78	105.8	105.82	105.84	105.86	105.88	105.9	105.92	105.94	105.96	105.98	106
105.02	105.04	105.06	105.08	105.1	105.12	105.14	105.16	105.18	105.2	105.22	105.24	105.26	105.28	105.3	105.32	105.34	105.36	105.38	105.4	105.42	105.44	105.46	105.48	105.5	105.52	105.54	105.56	105.58	105.6	105.62	105.64	105.66	105.68	105.7	105.72	105.74	105.76	105.78	105.8	105.82	105.84	105.86	105.88	105.9	105.92	105.94	105.96	105.98	106
105.02	105.04	105.06	105.08	105.1	105.12	105.14	105.16	105.18	105.2	105.22	105.24	105.26	105.28	105.3	105.32	105.34	105.36	105.38	105.4	105.42	105.44	105.46	105.48	105.5	105.52	105.54	105.56	105.58	105.6	105.62	105.64	105.66	105.68	105.7	105.72	105.74	105.76	105.78	105.8	105.82	105.84	105.86	105.88	105.9	105.92	105.94	105.96	105.98	106
105.02	105.04	105.06	105.08	105.1	105.12	105.14	105.16	105.18	105.2	105.22	105.24	105.26	105.28	105.3	105.32	105.34	105.36	105.38	105.4	105.42	105.44	105.46	105.48	105.5	105.52	105.54	105.56	105.58	105.6	105.62	105.64	105.66	105.68	105.7	105.72	105.74	105.76	105.78	105.8	105.82	105.84	105.86	105.88	105.9	105.92	105.94	105.96	105.98	106
105.02	105.04	105.06	105.08	105.1	105.12	105.14	105.16	105.18	105.2	105.22	105.24	105.26	105.28	105.3	105.32	105.34	105.36	105.38	105.4	105.42	105.44	105.46	105.48	105.5	105.52	105.54	105.56	105.58	105.6	105.62	105.64	105.66	105.68	105.7	105.72	105.74	105.76	105.78	105.8	105.82	105.84	105.86	105.88	105.9	105.92	105.94	105.96	105.98	106
105.02	105.04	105.06	105.08	105.1	105.12	105.14	105.16	105.18	105.2	105.22	105.24	105.26	105.28	105.3	105.32	105.34	105.36	105.38	105.4	105.42	105.44	105.46	105.48	105.5	105.52	105.54	105.56	105.58	105.6	105.62	105.64	105.66	105.68	105.7	105.72	105.74	105.76	105.78	105.8	105.82	105.84	105.86	105.88	105.9	105.92	105.94	105.96	105.98	106
105.02	105.04	105.06	105.08	105.1	105.12	105.14	105.16	105.18	105.2	105.22	105.24	105.26	105.28	105.3	105.32	105.34	105.36	105.38	105.4	105.42	105.44	105.46	105.48	105.5	105.52	105.54	105.56	105.58	105.6	105.62	105.64	105.66	105.68	105.7	105.72	105.74	105.76	105.78	105.8	105.82	105.84	105.86	105.88	105.9	105.92	105.94	105.96	105.98	106
105.02	105.04	105.06	105.08	105.1	105.12	105.14	105.16	105.18	105.2	105.22	105.24	105.26	105.28	105.3	105.32	105.34	105.36	105.38	105.4	105.42	105.44	105.46	105.48	105.5	105.52	105.54	105.56	105.58	105.6	105.62	105.64	105.66	105.68	105.7	105.72	105.74	105.76	105.78	105.8	105.82	105.84	105.86	105.88	105.9	105.92	105.94	105.96	105.98	106
105.02	105.04	105.06	105.08	105.1	105.12	105.14	105.16	105.18	105.2	105.22	105.24	105.26	105.28	105.3	105.32	105.34	105.36	105.38	105.4	105.42	105.44	105.46	105.48	105.5	105.52	105.54	105.56	105.58	105.6	105.62	105.64	105.66	105.68	105.7	105.72	105.74	105.76	105.78	105.8	105.82	105.84	105.86	105.88	105.9	105.92	105.94	105.96	105.98	106
105.02	105.04	105.06	105.08	105.1	105.12	105.14	105.16	105.18	105.2	105.22	105.24	105.26	105.28	105.3	105.32	105.34	105.36	105.38	105.4	105.42	105.44	105.46	105.48	105.5	105.52	105.54	105.56	105.58	105.6	105.62	105.64	105.66	105.68	105.7	105.72	105.74	105.76	105.78	105.8	105.82	105.84	105.86	105.88	105.9	105.92	105.94	105.96	105.98	106
105.02	105.04	105.06	105.08	105.1	105.12	105.14	105.16	105.18	105.2	105.22	105.24	105.26	105.28	105.3	105.32	105.34	105.36	105.38	105.4	105.42	105.44	105.46	105.48	105.5	105.52	105.54	105.56	105.58	105.6	105.62	105.64	105.66	105.68	105.7	105.72	105.74	105.76	105.78	105.8	105.82	105.84	105.86	105.88	105.9	105.92	105.94	105.96	105.98	106
105.02	105.04	105.06	105.08	105.1	105.12	105.14	105.16	105.18	105.2	105.22	105.24	105.26	105.28	105.3	105.32	105.34	105.36	105.38	105.4	105.42	105.44	105.46	105.48	105.5	105.52	105.54	105.56	105.58	105.6	105.62	105.64	105.66	105.68	105.7	105.72	105.74	105.76	105.78	105.8	105.82	105.84	105.86	105.88	105.9	105.92	105.94	105.96	105.98	106
105.02	105.04	105.06	105.08	105.1	105.12	105.14	105.16	105.18	105.2	105.22	105.24	105.26	105.28	105.3	105.32	105.34	105.36	105.38	105.4	105.42	105.44	105.46	105.48	105.5	105.52	105.54	105.56	105.58	105.6	105.62	105.64	105.66	105.68	105.7	105.72	105.74	105.76	105.78	105.8	105.82	105.84	105.86	105.88	105.9	105.92	105.94	105.96	105.98	106
105.02	105.04	105.06	105.08	105.1	105.12	105.14	105.16	105.18	105.2	105.22	105.24	105.26	105.28	105.3	105.32	105.34	105.36	105.38	105.4	105.42	105.44	105.46	105.48	105.5	105.52	105.54	105.56	105.58	105.6	105.62	105.64	105.66	105.68	105.7	105.72	105.74	105.76	105.78	105.8	105.82	105.84	105.86	105.88	105.9	105.92	105.94	105.96	105.98	106
105.02	105.04	105.06	105.08	105.1	105.12	105.14	105.16	105.18	105.2	105.22	105.24	105.26	105.28	105.3	105.32	105.34	105.36	105.38	105.4	105.42	105.44	105.46	105.48	105.5	105.52	105.54	105.56	105.58	105.6	105.62	105.64	105.66	105.68	105.7	105.72	105.74	105.76	105.78	105.8	105.82	105.84	105.86	105.88	105.9	105.92	105.94	105.96	105.98	106
105.02	105.04	105.06	105.08	105.1	105.12	105.14	105.16	105.18	105.2	105.22	105.24	105.26	105.28	105.3	105.32	105.34	105.36	105.38	105.4	105.42	105.44	105.46	105.48	105.5	105.52	105.54	105.56	105.58	105.6	105.62	105.64	105.66	105.68	105.7	105.72	105.74	105.76	105.78	105.8	105.82	105.84	105.86	105.88	105.9	105.92	105.94	105.96	105.98	106
105.02	105.04	105.06	105.08	105.1	105.12	105.14	105.16	105.18	105.2	105.22	105.24	105.26	105.28	105.3	105.32	105.34	105.36	105.38	105.4	105.42	105.44	105.46	105.48	105.5	105.52	105.54	105.56	105.58	105.6	105.62	105.64	105.66	105.68	105.7	105.72	105.74	105.76	105.78	105.8	105.82	105.84	105.86	105.88	105.9	105.92	105.94	105.96	105.98	106
105.02	105.04	105.06	105.08	105.1	105.12	105.14	105.16	105.18	105.2	105.22	105.24	105.26	105.28	105.3	105.32	105.34	105.36	105.38	105.4	105.42	105.44	105.46	105.48	105.5	105.52	105.54	105.56	105.58	105.6	105.62	105.64	105.66	105.68	105.7	105.72	105.74	105.76	105.78	105.8	105.82	105.84	105.86	105.88	105.9	105.92	105.94	105.96	105.98	106
105.02	105.04	105.06	105.08	105.1	105.12	105.14	105.16	105.18	105.2	105.22	105.24	105.26	105.28	105.3	105.32	105.34	105.36	105.38	105.4	105.42	105.44	105.46	105.48	105.5	105.52	105.54	105.56	105.58	105.6	105.62	105.64	105.66	105.68	105.7	105.72	105.74	105.76	105.78	105.8	105.82	105.84	105.86	105.88	105.9	105.92	105.94	105.96	105.98	106
105.02	105.04	105.06	105.08	105.1	105.12	105.14	105.16	105.18	105.2	105.22	105.24	105.26	105.28	105.3	105.32	105.34	105.36	105.38	105.4	105.42	105.44	105.46	105.48	105.5	105.52	105.54	105.56	105.58	105.6	105.62	105.64	105.66	105.68	105.7	105.72	105.74	105.76	105.78	105.8	105.82	105.84	105.86	105.88	105.9	105.92	105.94	105.96	105.98	106
105.02	105.04	105.06	105.08	105.1	105.12	105.14	105.16	105.18	105.2	105.22	105.24	105.26	105.28	105.3	105.32	105.34	105.36	105.38	105.4	105.42	105.44	105.46	105.48	105.5	105.52	105.54	105.56	105.58	105.6	105.62	105.64	105.66	105.68	105.7	105.72	105.74	105.76	105.78	105.8	105.82	105.84	105.86	105.88	105.9	105.92	105.94	105.96	105.98	106
105.02	105.04	105.06	105.08	105.1	105.12	105.14	105.16	105.18	105.2	105.22	105.24	105.26	105.28	105.3	105.32	105.34	105.36	105.38	105.4	105.42	105.44	105.46	105.48	105.5	105.52	105.54	105.56	105.58	105.6	105.62	105.64	105.66	105.68	105.7	105.72	105.74	105.76	105.78	105.8	105.82	105.84	105.86	105.88	105.9	105.92	105.94	105.96	105.98	106
105.02	105.04	105.06	105.08	105.1	105.12	105.14	105.16	105.18	105.2	105.22	105.24	105.26	105.28	105.3	105.32	105.34	105.36	105.38	105.4	105.42	105.44	105.46	105.48	105.5	105.52	105.54	105.56	105.58	105.6	105.62	105.64	105.66	105.68	105.7	105.72	105.74	105.76	105.78	105.8	105.82	105.84	105.86	105.88	105.9	105.92	105.94	105.96	105.98	106
105.02	105.04	105.06	105.08	105.1	105.12	105.14	105.16	105.18	105.2	105.22	105.24	105.26	105.28	105.3	105.32	105.34	105.36	105.38	105.4	105.42	105.44	105.46	105.48	105.5	105.52	105.54	105.56	105.58	105.6	105.62	105.64	105.66	105.68	105.7	105.72	105.74	105.76	105.78	105.8	105.82	105.84	105.86	105.88	105.9	105.92	105.94	105.96	105.98	106
105.02	105.04	105.06	105.08	105.1	105.12	105.14	105.16	105.18	105.2	105.22	105.24	105.26	105.28	105.3	105.32	105.34	105.36	105.38	105.4	105.42	105.44	105.46	105.48	105.5	105.52	105.54	105.56	105.58	105.6	105.62	105.64	105.66	105.68	105.7	105.72	105.74	105.76	105.78	105.8	105.82	105.84	105.86	105.88	105.9	105.92	105.94	105.96	105.98	106
105.02	105.04	105.06	105.08	105.1	105.12	105.14	105.16	105.18	105.2	105.22	105.24	105.26	105.28	105.3	105.32	105.34	105.36	105.38	105.4	105.42	105.44	105.46	105.48	105.5	105.52	105.54	105.56	105.58	105.6	105.62	105.64	105.66	105.68	105.7	105.72	105.74	105.76	105.78	105.8	105.82	105.84	105.86	105.88	105.9	105.92	105.94	105.96	105.98	106
105.02	105.04	105.06	105.08	105.1	105.12	105.14	105.16	105.18	105.2	105.22	105.24	105.26	105.28	105.3	105.32	105.34	105.36	105.38	105.4	105.42	105.44	105.46	105.48	105.5	105.52	105.54	105.56	105.58	105.6	105.62	105.64	105.66	105.68	105.7	105.72	105.74	105.76	105.78	105.8	105.82	105.84	105.86	105.88	105.9	105.92	105.94	105.96	105.98	106
105.02	105.04	105.06	105.08	105.1	105.12	105.14	105.16	105.18	105.2	105.22	105.24	105.26	105.28	105.3	105.32	105.34	105.36	105.38	105.4	105.42	105.44	105.46	105.48	105.5	105.52	105.54	105.56	105.58	105.6	105.62	105.64	105.66	105.68	105.7	105.72	105.74	105.76	105.78	105.8	105.82	105.84	105.86	105.88	105.9	105.92	105.94	105.96	105.98	106
105.02	105.04	105.06	105.08	105.1	105.12	105.14	105.16	105.18	105.2	105.22	105.24	105.26	105.28	105.3	105.32	105.34	105.36	105.38	105.4	105.42	105.44	105.46	105.48	105.5	105.52	105.54	105.56	105.58	105.6	105.62	105.64	105.66	105.68	105.7	105.72	105.74	105.76	105.78	105.8	105.82	105.84	105.86	105.88	105.9	105.92	105.94	105.96	105.98	106
105.02	105.04	105.06	105.08	105.1	105.12	105.14	105.16	105.18	105.2	105.22	105.24	105.26	105.28	105.3	105.32	105.34	105.36	105.38	105.4	105.42	105.44	105.46	105.48	105.5	105.52	105.54	105.56	105.58	105.6	105.62	105.64	105.66	105.68	105.7	105.72	105.74	105.76	105.78	105.8	105.82	105.84	105.86	105.88	105.9	105.92	105.94	105.96	105.98	106
105.02	105.04	105.06	105.08	105.1	105.12	105.14	105.16	105.18	105.2	105.22	105.24	105.26	105.28	105.3	105.32	105.34	105.36	105.38	105.4	105.42	105.44	105.46	105.48	105.5	105.52	105.54	105.56	105.58	105.6	105.62	105.64	105.66	105.68	105.7	105.72	105.74	105.76	105.78	105.8	105.82	105.84	105.86	105.88	105.9	105.92	105.94	105.96	105.98	106
105.02	105.04	105.06	105.08	105.1	105.12	105.14	105.16	105.18	105.2	105.22	105.24	105.26	105.28	105.3	105.32	105.34	105.36	105.38	105.4	105.42	105.44	105.46	105.48	105.5	105.52	105.54	105.56	105.58	105.6	105.62	105.64	105.66	105.68	105.7	105.72	105.74	105.76	105.78	105.8	105.82	105.84	105.86	105.88	105.9	105.92	105.94	105.96	105.98	106
105.02	105.04	105.06	105.08	105.1	105.12	105.14	105.16	105.18	105.2	105.22	105.24	105.26	105.28	105.3	105.32	105.34	105.36	105.38	105.4	105.42	105.44	105.46	105.48	105.5	105.52	105.54	105.56	105.58	105.6	105.62	105.64	105.66	105.68	105.7	105.72	105.74	105.76	105.78	105.8	105.82	105.84	105.86	105.88	105.9	105.92	105.94	105.96	105.98	106
105.02	105.04	105.06	105.08	105.1	105.12	105.14	105.16	105.18	105.2	105.22	105.24	105.26	105.28	105.3	105.32	105.34	105.36	105.38	105.4	105.42	105.44	105.46	105.48	105.5	105.52	105.54	105.56	105.58	105.6	105.62	105.64	105.66	105.68	105.7	105.72	105.74	105.76	105.78	105.8	105.82	105.84	105.86	105.88	105.9	105.92	105.94	105.96	105.98	106
105.02	105.04	105.06	105.08	105.1	105.12	105.14	105.16	105.18	105.2	105.22	105.24	105.26	105.28	105.3	105.32	105.34	105.36	105.38	105.4	105.42	105.44	105.46	105.48	105.5	105.52	105.54	105.56	105.58	105.6	105.62	105.64	105.66	105.68	105.7	105.72	105.74	105.76	105.78	105.8	105.82	105.84	105.86	105.88	105.9	105.92	105.94	105.96	105.98	106
105.02	105.04	105.06	105.08	105.1	105.12	105.14	105.16	105.18	105.2	105.22	105.24	105.26	105.28	105.3	105.32	105.34	105.36	105.38	105.4	105.42	105.44	105.46	105.48	105.5	105.52	105.54	105.56	105.58	105.6	105.62	105.64	105.66	105.68	105.7	105.72	105.74	105.76	105.78	105.8	105.82	105.84	105.86	105.88	105.9	105.92	105.94	105.96	105.98	106
105.02	105.04	105.06	105.08	105.1	105.12	105.14	105.16	105.18	105.2	105.22	105.24	105.26	105.28	105.3	105.32	105.34	105.36	105.38	105.4	105.42	105.44	105.46	105.48	105.5	105.52	105.54	105.56	105.58	105.6	105.62	105.64	105.66	105.68	105.7	105.72	105.74	105.76	105.78	105.8	105.82	105.84	105.86	105.88	105.9	105.92	105.94	105.96	105.98	106
105.02	105.04	105.06	105.08	105.1	105.12	105.14	105.16	105.18	105.2	105.22	105.24	105.26	105.28	105.3	105.32	105.34	105.36	105.38	105.4	105.42	105.44	105.46	105.48	105.5	105.52	105.54	105.56	105.58	105.6	105.62	105.64	105.66	105.68	105.7	105.72	105.74	105.76	105.78	105.8	105.82	105.84	105.86	105.88	105.9	105.92	105.94	105.96	105.98	106
105.02	105.04	105.06	105.08	105.1	105.12	105.14	105.16	105.18	105.2	105.22	105.24	105.26	105.28	105.3	105.32	105.34	105.36	105.38	105.4	105.42	105.44	105.46	105.48	105.5	105.52	105.54	105.56	105.58	105.6	105.62	105.64	105.66	105.68	105.7	105.72	105.74	105.76	105.78	105.8	105.82	105.84	105.86	105.88	105.9	105.92	105.94	105.96	105.98	106
105.02	105.04	105.06	105.08	105.1	105.12	105.14	105.16	105.18	105.2	105.22	105.24	105.26	105.28	105.3	105.32	105.34	105.36	105.38	105.4	105.42	105.44	105.46	105.48	105.5	105.52	105.54	105.56	105.58	105.6	105.62	105.64	105.66	105.68	105.7	105.72	105.74	105.76	105.78	105.8	105.82	105.84	105.86	105.88	105.9	105.92	105.94	105.96	105.98	106
105.02	105.04	105.06	105.08	105.1	105.12	105.14	105.16	105.18	105.2	105.22	105.24	105.26	105.28	105.3	105.32	105.34	105.36	105.38	105.4	105.42	105.44	105.46	105.48	105.5	105.52	105.54	105.56	105.58	105.6	105.62	105.64	105.66	105.68	105.7	105.72	105.74	105.76	105.78	105.8	105.82	105.84	105.86	105.88	105.9	105.92	105.94	105.96	105.98	106
105.02	105.04	105.06	105.08	105.1	105.12	105.14	105.16	105.18	105.2	105.22	105.24	105.26	105.28	105.3	105.32	105.34	105.36	105.38	105.4	105.42	105.44	105.46	105.48	105.5	105.52	105.54	105.56	105.58	105.6	105.62	105.64	105.66	105.68	105.7	105.72	105.74	105.76	105.78	105.8	105.82	105.84	105.86	105.88	105.9	105.92	105.94	105.96	105.98	106
105.02	105.04	105.06	105.08	105.1	105.12	105.14	105.16	105.18	105.2	105.22	105.24	105.26	105.28	105.3	105.32	105.34	105.36	105.38	105.4	105.42	105.44	105.46	105.48	105.5	105.52	105.54	105.56	105.58	105.6	105.62	105.64	105.66	105.68	105.7	105.72	105.74	105.76	105.78	105.8	105.82	105.84	105.86	105.88	105.9	105.92	105.94	105.96	105.98	106
105.02	105.04	105.06	105.08	105.1	105.12	105.14	105.16	105.18	105.2	105.22	105.24	105.26	105.28	105.3	105.32	105.34	105.36	105.38	105.4	105.42	105.44	105.46	105.48	105.5	105.52	105.54	105.56	105.58	105.6	105.62	105.64	105.66	105.68	105.7	105.72	105.74	105.76	105.78	105.8	105.82	105.84	105.86	105.88	105.9	105.92	105.94	105.96	105.98	106
105.02	105.04	105.06	105.08	105.1	105.12	105.14	105.16	105.18	105.2	105.22	105.24	105.26	105.28	105.3	105.32	105.34	105.36	105.38	105.4	105.42	105.44	105.46	105.48	105.5	105.52	105.54	105.56	105.58	105.6	105.62	105.64	105.66	105.68	105.7	105.72	105.74	105.76	105.78	105.8	105.82	105.84	105.86	105.88	105.9	105.92	105.94	105.96	105.98	106
105.02	105.04	105.06	105.08	105.1	105.12	105.14	105.16	105.18	105.2	105.22	105.24	105.26	105.28	105.3	105.32	105.34	105.36	105.38	105.4	105.42	105.44	105.46	105.48	105.5	105.52	105.54	105.56	105.58	105.6	105.62	105.64	105.66	105.68	105.7	105.72	105.74	105.76	105.78	105.8	105.82	105.84	105.86	105.88	105.9	105.92	105.94	105.96	105.98	106
105.02	105.04	105.06	105.08	105.1	105.12	105.14	105.16	105.18	105.2	105.22	105.24	105.26	105.28	105.3	105.32	105.34	105.36	105.38	105.4	105.42	105.44	105.46	105.48	105.5	105.52	105.54	105.56	105.58	105.6	105.62	105.64	105.66	105.68	105.7	105.72	105.74	105.76	105.78	105.8	105.82	105.84	105.86	105.88	105.9	105.92	105.94	105.96	105.98	106
105.02	105.04	105.06	105.08	105.1	105.12	105.14	105.16	105.18	105.2	105.22	105.24	105.26	105.28	105.3	105.32	105.34	105.36	105.38	105.4	105.42	105.44	105.46	105.48	105.5	105.52	105.54	105.56	105.58	105.6	105.62	105.64	105.66	105.68	105.7	105.72	105.74	105.76	105.78	105.8	105.82	105.84	105.86	105.88	105.9	105.92	105.94	105.96	105.98	106
105.02	105.04	105.06	105.08	105.1	105.12	105.14	105.16	105.18	105.2	105.22	105.24	105.26	105.28	105.3	105.32	105.34	105.36	105.38	105.4	105.42	105.44	105.46	105.48	105.5	105.52	105.54	105.56	105.58	105.6	105.62	105.64	105.66	105.68	105.7	105.72	105.74	105.76	105.78	105.8	105.82	105.84	105.86	105.88	105.9	105.92	105.94	105.96	105.98	106
105.02	105.04	105.06	105.08	105.1	105.12	105.14	105.16	105.18	105.2	105.22	105.24	105.26	105.28	105.3	105.32	105.34	105.36	105.38	105.4	105.42	105.44	105.46	105.48	105.5	105.52	105.54	105.56	105.58	105.6	105.62	105.64	105.66	105.68	105.7	105.72	105.74	105.76	105.78	105.8	105.82	105.84	105.86	105.88	105.9	105.92	105.94	105.96	105.98	106
105.02	105.04	105.06	105.08	105.1	105.12	105.14	105.16	105.18	105.2	105.22	105.24	105.26	105.28	105.3	105.32	105.34	105.36	105.38	105.4	105.42	105.44	105.46	105.48	105.5	105.52	105.54	105.56	105.58	105.6	105.62	105.64	105.66	105.68	105.7	105.72	105.74	105.76	105.78	105.8	105.82	105.84	105.86	105.88	105.9	105.92	105.94	105.96	105.98	106
105.02	105.04	105.06	105.08	105.1	105.12	105.14	105.16	105.18	105.2	105.22	105.24	105.26	105.28	105.3	105.32	105.34	105.36	105.38	105.4	105.42	105.44	105.46	105.48	105.5	105.52	105.54	105.56	105.58	105.6	105.62	105.64	105.66	105.68	105.7	105.72	105.74	105.76	105.78	105.8	105.82	105.84	105.86	105.88	105.9	105.92	105.94	105.96	105.98	106
105.02	105.04	105.06	105.08	105.1	105.12	105.14	105.16	105.18	105.2	105.22	105.24	105.26	105.28	105.3	105.32	105.34	105.36	105.38	105.4	105.42	105.44	105.46	105.48	105.5	105.52	105.54	105.56	105.58	105.6	105.62	105.64	105.66	105.68	105.7	105.72	105.74	105.76	105.78	105.8	105.82	105.84	105.86	105.88	105.9	105.92	105.94	105.96	105.98	106
105.02	105.04	105.06	105.08	105.1	105.12	105.14	105.16	105.18	105.2	105.22	105.24	105.26	105.28	105.3	105.32	105.34	105.36	105.38	105.4	105.42	105.44	105.46	105.48	105.5	105.52	105.54	105.56	105.58	105.6	105.62	105.64	105.66	105.68	105.7	105.72	105.74	105.76	105.78	105.8	105.82	105.84	105.86	105.88	105.9	105.92	105.94	105.96	105.98	106
105.02	105.04	105.06	105.08	105.1	105.12	105.14	105.16	105.18	105.2	105.22	105.24	105.26	105.28	105.3	105.32	105.34	105.36	105.38	105.4	105.42	105.44	105.46	105.48	105.5	105.52	105.54	105.56	105.58	105.6	105.62	105.64	105.66	105.68	105.7	105.72	105.74	105.76	105.78	105.8	105.82	105.84	105.86	105.88	105.9	105.92	105.94	105.96	105.98	106
105.02	105.04	105.06	105.08	105.1	105.12	105.14	105.16	105.18	105.2	105.22	105.24	105.26	105.28	105.3	105.32	105.34	105.36	105.38	105.4	105.42	105.44	105.46	105.48	105.5	105.52	105.54	105.56	105.58	105.6	105.62	105.64	105.66	105.68	105.7	105.72	105.74	105.76	105.78	105.8	105.82	105.84	105.86	105.88	105.9	105.92	105.94	105.96	105.98	106
105.02	105.04	105.06	105.08	105.1	105.12	105.14	105.16	105.18	105.2	105.22	105.24	105.26	105.28	105.3	105.32	105.34	105.36	105.38	105.4	105.42	105.44	105.46	105.48	105.5	105.52	105.54	105.56	105.58	105.6	105.62	105.64	105.66	105.68	105.7	105.72	105.74	105.76	105.78	105.8	105.82	105.84	105.86	105.88	105.9	105.92	105.94	105.96	105.98	106
105.02	105.04	105.06	105.08	105.1	105.12	105.14	105.16	105.18	105.2	105.22	105.24	105.26	105.28	105.3	105.32	105.34	105.36	105.38	105.4	105.42	105.44	105.46	105.48	105.5	105.52	105.54	105.56	105.58	105.6	105.62	105.64	105.66	105.68	105.7	105.72	105.74	105.76	105.78	105.8	105.82	105.84	105.86	105.88	105.9	105.92	105.94	105.96	105.98	106
105.02	105.04	105.06	105.08	105.1	105.12	105.14	105.16	105.18	105.2	105.22	105.24	105.26	105.28	105.3	105.32	105.34	105.36	105.38	105.4	105.42	105.44	105.46	105.48	105.5	105.52	105.54	105.56	105.58	105.6	105.62	105.64	105.66	105.68	105.7	105.72	105.74	105.76	105.78	105.8	105.82	105.84	105.86	105.88	105.9	105.92	105.94	105.96	105.98	106
105.02	105.04	105.06	105.08	105.1	105.12	105.14	105.16	105.18	105.2	105.22	105.24	105.26	105.28	105.3	105.32	105.34	105.36	105.38	105.4	105.42	105.44	105.46	105.48	105.5	105.52	105.54	105.56	105.58	105.6	105.62	105.64	105.66	105.68	105.7	105.72	105.74	105.76	105.78	105.8	105.82	105.84	105.86	105.88	105.9	105.92	105.94	105.96	105.98	106
105.02	105.04	105.06	105.08	105.1	105.12	105.14	105.16	105.18	105.2	105.22	105.24	105.26	105.28	105.3	105.32	105.34	105.36	105.38	105.4	105.42	105.44	105.46	105.48	105.5	105.52	105.54	105.56	105.58	105.6	105.62	105.64	105.66	105.68	105.7	105.72	105.74	105.76	105.78	105.8	105.82	105.84	105.86	105.88	105.9	105.92	105.94	105.96	105.98	106
105.02	105.04	105.06	105.08	105.1	105.12	105.14	105.16	105.18	105.2	105.22	105.24	105.26	105.28	105.3	105.32	105.34	105.36	105.38	105.4	105.42	105.44	105.46	105.48	105.5	105.52	105.54	105.56	105.58	105.6	105.62	105.64	105.66	105.68	105.7	105.72	105.74	105.76	105.78	105.8	105.82	105.84	105.86	105.88	105.9	105.92	105.94	105.96	105.98	106
105.02	105.04	105.06	105.08	105.1	105.12	105.14	105.16	105.18	105.2	105.22	105.24	105.26	105.28	105.3	105.32	105.34	105.36	105.38	105.4	105.42	105.44	105.46	105.48	105.5	105.52	105.54	105.56	105.58	105.6	105.62	105.64	105.66	105.68	105.7	105.72	105.74	105.76	105.78	105.8	105.82	105.84	105.86	105.88	105.9	105.92	105.94	105.96	105.98	106
105.02	105.04	105.06	105.08	105.1	105.12	105.14	105.16	105.18	105.2	105.22	105.24	105.26	105.28	105.3	105.32	105.34	105.36	105.38	105.4	105.42	105.44	105.46	105.48	105.5	105.52	105.54	105.56	105.58	105.6	105.62	105.64	105.66	105.68	105.7	105.72	105.74	105.76	105.78	105.8	105.82	105.84	105.86	105.88	105.9	105.92	105.94	105.96	105.98	106
105.02	105.04	105.06	105.08	105.1	105.12	105.14	105.16	105.18	105.2	105.22	105.24	105.26	105.28	105.3	105.32	105.34	105.36	105.38	105.4	105.42	105.44	105.46	105.48	105.5	105.52	105.54	105.56	105.58	105.6	105.62	105.64	105.66	105.68	105.7	105.72	105.74	105.76	105.78	105.8	105.82	105.84	105.86	105.88	105.9	105.92	105.94	105.96	105.98	106
105.02	105.04	105.06	105.08	105.1	105.12	105.14	105.16	105.18	105.2	105.22	105.24	105.26	105.28	105.3	105.32	105.34	105.36	105.38	105.4	105.42	105.44	105.46	105.48	105.5	105.52	105.54	105.56	105.58	105.6	105.62	105.64	105.66	105.68	105.7	105.72	105.74	105.76	105.78	105.8	105.82	105.84	105.86	105.88	105.9	105.92	105.94	105.96	105.98	106
105.02	105.04	105.06	105.08	105.1	105.12	105.14	105.16	105.18	105.2	105.22	105.24	105.26	105.28	105.3	105.32	105.34	105.36	105.38	105.4	105.42	105.44	105.46	105.48	105.5	105.52	105.54	105.56	105.58	105.6	105.62	105.64	105.66	105.68	105.7	105.72	105.74	105.76	105.78	105.8	105.82	105.84	105.86	105.88	105.9	105.92	105.94	105.96	105.98	106
105.02	105.04	105.06	105.08	105.1	105.12	105.14	105.16	105.18	105.2	105.22	105.24	105.26	105.28	105.3	105.32	105.34	105.36	105.38	105.4	105.42	105.44	105.46	105.48	105.5	105.52	105.54	105.56	105.58	105.6	105.62	105.64	105.66	105.68	105.7	105.72	105.74	105.76	105.78	105.8	105.82	105.84	105.86	105.88	105.9	105.92	105.94	105.96	105.98	106
105.02	105.04	105.06	105.08	105.1	105.12	105.14	105.16	105.18	105.2	105.22	105.24	105.26	105.28	105.3	105.32	105.34	105.36	105.38	105.4	105.42	105.44	105.46	105.48	105.5	105.52	105.54	105.56	105.58	105.6	105.62	105.64	105.66	105.68	105.7	105.72	105.74	105.76	105.78	105.8	105.82	105.84	105.86	105.88	105.9	105.92	105.94	105.96	105.98	106
105.02	105.04	105.06	105.08	105.1	105.12	105.14	105.16	105.18	105.2	105.22	105.24	105.26	105.28	105.3	105.32	105.34	105.36	105.38	105.4	105.42	105.44	105.46	105.48	105.5	105.52	105.54	105.56	105.58	105.6	105.62	105.64	105.66	105.68	105.7	105.72	105.74	105.76	105.78	105.8	105.82	105.84	105.86	105.88	105.9	105.92	105.94	105.96	105.98	106
105.02	105.04	105.06	105.08	105.1	105.12	105.14	105.16	105.18	105.2	105.22	105.24	105.26	105.28	105.3	105.32	105.34	105.36	105.38	105.4	105.42	105.44	105.46	105.48	105.5	105.52	105.54	105.56	105.58	105.6	105.62	105.64	105.66	105.68	105.7	105.72	105.74	105.76	105.78	105.8	105.82	105.84	105.86	105.88	105.9	105.92	105.94	105.96	105.98	106
105.02	105.04	105.06	105.08	105.1	105.12	105.14	105.16	105.18	105.2	105.22	105.24	105.26	105.28	105.3	105.32	105.34	105.36	105.38	105.4	105.42	105.44	105.46	105.48	105.5	105.52	105.54	105.56	105.58	105.6	105.62	105.64	105.66	105.68	105.7	105.72	105.74	105.76	105.78	105.8	105.82	105.84	105.86	105.88	105.9	105.92	105.94	105.96	105.98	106
105.02	105.04	105.06	105.08	105.1	105.12	105.14	105.16	105.18	105.2	105.22	105.24	105.26	105.28	105.3	105.32	105.34	105.36	105.38	105.4	105.42	105.44	105.46	105.48	105.5	105.52	105.54	105.56	105.58	105.6	105.62	105.64	105.66	105.68	105.7	105.72	105.74	105.76	105.78	105.8	105.82	105.84	105.86	105.88	105.9	105.92	105.94	105.96	105.98	106
105.02	105.04	105.06	105.08	105.1	105.12	105.14	105.16	105.18	105.2	105.22	105.24	105.26	105.28	105.3	105.32	105.34	105.36	105.38	105.4	105.42	105.44	105.46	105.48	105.5	105.52	105.54	105.56	105.58	105.6	105.62	105.64	105.66	105.68	105.7	105.72	105.74	105.76	105.78	105.8	105.82	105.84	105.86	105.88	105.9	105.92	105.94	105.96	105.98	106
105.02	105.04	105.06	105.08	105.1	105.12	105.14	105.16	105.18	105.2	105.22	105.24	105.26	105.28	105.3	105.32	105.34	105.36	105.38	105.4	105.42	105.44	105.46	105.48	105.5	105.52	105.54	105.56	105.58	105.6	105.62	105.64	105.66	105.68	105.7	105.72	105.74	105.76	105.78	105.8	105.82	105.84	105.86	105.88	105.9	105.92	105.94	105.96	105.98	106
105.02	105.04	105.06	105.08	105.1	105.12	105.14	105.16	105.18	105.2	105.22	105.24	105.26	105.28	105.3	105.32	105.34	105.36	105.38	105.4	105.42	105.44	105.46	105.48	105.5	105.52	105.54	105.56	105.58	105.6	105.62	105.64	105.66	105.68	105.7	105.72	105.74	105.76	105.78	105.8	105.82	105.84	105.86	105.88	105.9	105.92	105.94	105.96	105.98	106
105.02	105.04	105.06	105.08	105.1	105.12	105.14	105.16	105.18	105.2	105.22	105.24	105.26	105.28	105.3	105.32	105.34	105.36	105.38	105.4	105.42	105.44	105.46	105.48	105.5	105.52	105.54	105.56	105.58	105.6	105.62	105.64	105.66	105.68	105.7	105.72	105.74	105.76	105.78	105.8	105.82	105.84	105.86	105.88	105.9	105.92	105.94	105.96	105.98	106
105.02	105.04	105.06	105.08	105.1	105.12	105.14	105.16	105.18	105.2	105.22	105.24	105.26	105.28	105.3	105.32	105.34	105.36	105.38	105.4	105.42	105.44	105.46	105.48	105.5	105.52	105.54	105.56	105.58	105.6	105.62	105.64	105.66	105.68	105.7	105.72	105.74	105.76	105.78	105.8	105.82	105.84	105.86	105.88	105.9	105.92	105.94	105.96	105.98	106
105.02	105.04	105.06	105.08	105.1	105.12	105.14	105.16	105.18	105.2	105.22	105.24	105.26	105.28	105.3	105.32	105.34	105.36	105.38	105.4	105.42	105.44	105.46	105.48	105.5	105.52	105.54	105.56	105.58	105.6	105.62	105.64	105.66	105.68	105.7	105.72	105.74	105.76	105.78	105.8	105.82	105.84	105.86	105.88	105.9	105.92	105.94	105.96	105.98	106
105.02	105.04	105.06	105.08	105.1	105.12	105.14	105.16	105.18	105.2	105.22	105.24	105.26	105.28	105.3	105.32	105.34	105.36	105.38	105.4	105.42	105.44	105.46	105.48	105.5	105.52	105.54	105.56	105.58	105.6	105.62	105.64	105.66	105.68	105.7	105.72	105.74	105.76	105.78	105.8	105.82	105.84	105.86	105.88	105.9	105.92	105.94	105.96	105.98	106
105.02	105.04	105.06	105.08	105.1	105.12	105.14	105.16	105.18	105.2	105.22	105.24	105.26	105.28	105.3	105.32	105.34	105.36	105.38	105.4	105.42	105.44	105.46	105.48	105.5	105.52	105.54	105.56	105.58	105.6	105.62	105.64	105.66	105.68	105.7	105.72	105.74	105.76	105.78	105.8	105.82	105.84	105.86	105.88	105.9	105.92	105.94	105.96	105.98	106
105.02	105.04	105.06	105.08	105.1	105.12	105.14	105.16	105.18	105.2	105.22	105.24	105.26	105.28	105.3	105.32	105.34	105.36	105.38	105.4	105.42	105.44	105.46	105.48	105.5	105.52	105.54	105.56	105.58	105.6	105.62	105.64	105.66	105.68	105.7	105.72	105.74	105.76	105.78	105.8	105.82	105.84	105.86	105.88	105.9	105.92	105.94	105.96	105.98	106
105.02	105.04	105.06	105.08	105.1	105.12	105.14	105.16	105.18	105.2	105.22	105.24	105.26	105.28	105.3	105.32	105.34	105.36	105.38	105.4	105.42	105.44	105.46	105.48	105.5	105.52	105.54	105.56	105.58	105.6	105.62	105.64	105.66	105.68	105.7	105.72	105.74	105.76	105.78	105.8	105.82	105.84	105.86	105.88	105.9	105.92	105.94	105.96	105.98	106
105.02	105.04	105.06	105.08	105.1	105.12	105.14	105.16	105.18	105.2	105.22	105.24	105.26	105.28	105.3	105.32	105.34	105.36	105.38	105.4	105.42	105.44	105.46	105.48	105.5	105.52	105.54	105.56	105.58	105.6	105.62	105.64	105.66	105.68	105.7	105.72	105.74	105.76	105.78	105.8	105.82	105.84	105.86	105.88	105.9	105.92	105.94	105.96	105.98	106
105.02	105.04	105.06	105.08	105.1	105.12	105.14	105.16	105.18	105.2	105.22	105.24	105.26	105.28	105.3	105.32	105.34	105.36	105.38	105.4	105.42	105.44	105.46	105.48	105.5	105.52	105.54	105.56	105.58	105.6	105.62	105.64	105.66	105.68	105.7	105.72	105.74	105.76	105.78	105.8	105.82	105.84	105.86	105.88	105.9	105.92	105.94	105.96	105.98	106
105.02	105.04	105.06	105.08	105.1	105.12	105.14	105.16	105.18	105.2	105.22	105.24	105.26	105.28	105.3	105.32	105.34	105.36	105.38	105.4	105.42	105.44	105.46	105.48	105.5	105.52	105.54	105.56	105.58	105.6	105.62	105.64	105.66	105.68	105.7	105.72	105.74	105.76	105.78	105.8	105.82	105.84	105.86	105.88	105.9	105.92	105.94	105.96	105.98	106
105.02	105.04	105.06	105.08	105.1	105.12	105.14	105.16	105.18	105.2	105.22	105.24	105.26	105.28	105.3	105.32	105.34	105.36	105.38	105.4	105.42	105.44	105.46	105.48	105.5	105.52	105.54	105.56	105.58	105.6	105.62	105.64	105.66	105.68	105.7	105.72	105.74	105.76	105.78	105.8	105.82	105.84	105.86	105.88	105.9	105.92	105.94	105.96	105.98	106
105.02	105.04	105.06	105.08	105.1	105.12	105.14	105.16	105.18	105.2	105.22	105.24	105.26	105.28	105.3	105.32	105.34	105.36	105.38	105.4	105.42	105.44	105.46	105.48	105.5	105.52	105.54	105.56	105.58	105.6	105.62	105.64	105.66	105.68	105.7	105.72	105.74	105.76	105.78	105.8	105.82	105.84	105.86	105.88	105.9	105.92	105.94	105.96	105.98	106
105.02	105.04	105.06	105.08	105.1	105.12	105.14	105.16	105.18	105.2	105.22	105.24	105.26	105.28	105.3	105.32	105.34	105.36	105.38	105.4	105.42	105.44	105.46	105.48	105.5	105.52	105.54	105.56	105.58	105.6	105.62	105.64	105.66	105.68	105.7	105.72	105.74	105.76	105.78	105.8	105.82	105.84	105.86	105.88	105.9	105.92	105.94	105.96	105.98	106
105.02	105.04	105.06	105.08	105.1	105.12	105.14	105.16	105.18	105.2	105.22	105.24	105.26	105.28	105.3	105.32	105.34	105.36	105.38	105.4	105.42	105.44	105.46	105.48	105.5	105.52	105.54	105.56	105.58	105.6	105.62	105.64	105.66	105.68	105.7	105.72	105.74	105.76	105.78	105.8	105.82	105.84	105.86	105.88	105.9	105.92	105.94	105.96	105.98	106
105.02	105.04	105.06	105.08	105.1	105.12	105.14	105.16	105.18	105.2	105.22	105.24	105.26	105.28	105.3	105.32	105.34	105.36	105.38	105.4	105.42	105.44	105.46	105.48	105.5	105.52	105.54	105.56	105.58	105.6	105.62	105.64	105.66	105.68	105.7	105.72	105.74	105.76	105.78	105.8	105.82	105.84	105.86	105.88	105.9	105.92	105.94	105.96	105.98	106
105.02	105.04	105.06	105.08	105.1	105.12	105.14	105.16	105.18	105.2	105.22	105.24	105.26	105.28	105.3	105.32	105.34	105.36	105.38	105.4	105.42	105.44	105.46	105.48	105.5	105.52	105.54	105.56	105.58	105.6	105.62	105.64	105.66	105.68	105.7	105.72	105.74	105.76	105.78	105.8	105.82	105.84	105.86	105.88	105.9	105.92	105.94	105.96	105.98	106
105.02	105.04	105.06	105.08	105.1	105.12	105.14	105.16	105.18	105.2	105.22	105.24	105.26	105.28	105.3	105.32	105.34	105.36	105.38	105.4	105.42	105.44	105.46	105.48	105.5	105.52	105.54	105.56	105.58	105.6	105.62	105.64	105.66	105.68	105.7	105.72	105.74	105.76	105.78	105.8	105.82	105.84	105.86	105.88	105.9	105.92	105.94	105.96	105.98	106
105.02	105.04	105.06	105.08	105.1	105.12	105.14	105.16	105.18	105.2	105.22	105.24	105.26	105.28	105.3	105.32	105.34	105.36	105.38	105.4	105.42	105.44	105.46	105.48	105.5	105.52	105.54	105.56	105.58	105.6	105.62	105.64	105.66	105.68	105.7	105.72	105.74	105.76	105.78	105.8	105.82	105.84	105.86	105.88	105.9	105.92	105.94	105.96	105.98	106
105.02	105.04	105.06	105.08	105.1	105.12	105.14	105.16	105.18	105.2	105.22	105.24	105.26	105.28	105.3	105.32	105.34	105.36	105.38	105.4	105.42	105.44	105.46	105.48	105.5	105.52	105.54	105.56	105.58	105.6	105.62	105.64	105.66	105.68	105.7	105.72	105.74	105.76	105.78	105.8	105.82	105.84	105.86	105.88	105.9	105.92	105.94	105.96	105.98	106
105.02	105.04	105.06	105.08	105.1	105.12	105.14	105.16	105.18	105.2	105.22	105.24	105.26	105.28	105.3	105.32	105.34	105.36	105.38	105.4	105.42	105.44	105.46	105.48	105.5	105.52	105.54	105.56	105.58	105.6	105.62	105.64	105.66	105.68	105.7	105.72	105.74	105.76	105.78	105.8	105.82	105.84	105.86	105.88	105.9	105.92	105.94	105.96	105.98	106
105.02	105.04	105.06	105.08	105.1	105.12	105.14	105.16	105.18	105.2	105.22	105.24	105.26	105.28	105.3	105.32	105.34	105.36	105.38	105.4	105.42	105.44	105.46	105.48	105.5	105.52	105.54	105.56	105.58	105.6	105.62	105.64	105.66	105.68	105.7	105.72	105.74	105.76	105.78	105.8	105.82	105.84	105.86	105.88	105.9	105.92	105.94	105.96	105.98	106
105.02	105.04	105.06	105.08	105.1	105.12	105.14	105.16	105.18	105.2	105.22	105.24	105.26	105.28	105.3	105.32	105.34	105.36	105.38	105.4	105.42	105.44	105.46	105.48	105.5	105.52	105.54	105.56	105.58	105.6	105.62	105.64	105.66	105.68	105.7	105.72	105.74	105.76	105.78	105.8	105.82	105.84	105.86	105.88	105.9	105.92	105.94	105.96	105.98	106
105.02	105.04	105.06	105.08	105.1	105.12	105.14	105.16	105.18	105.2	105.22	105.24	105.26	105.28	105.3	105.32	105.34	105.36	105.38	105.4	105.42	105.44	105.46	105.48	105.5	105.52	105.54	105.56	105.58	105.6	105.62	105.64	105.66	105.68	105.7	105.72	105.74	105.76	105.78	105.8	105.82	105.84	105.86	105.88	105.9	105.92	105.94	105.96	105.98	106
105.02	105.04	105.06	105.08	105.1	105.12	105.14	105.16	105.18	105.2	105.22	105.24	105.26	105.28	105.3	105.32	105.34	105.36	105.38	105.4	105.42	105.44	105.46	105.48	105.5	105.52	105.54	105.56	105.58	105.6	105.62	105.64	105.66	105.68	105.7	105.72	105.74	105.76	105.78	105.8	105.82	105.84	105.86	105.88	105.9	105.92	105.94	105.96	105.98	106
105.02	105.04	105.06	105.08	105.1	105.12	105.14	105.16	105.18	105.2	105.22	105.24	105.26	105.28	105.3	105.32	105.34	105.36	105.38	105.4	105.42	105.44	105.46	105.48	105.5	105.52	105.54	105.56	105.58	105.6	105.62	105.64	105.66	105.68	105.7	105.72	105.74	105.76	105.78	105.8	105.82	105.84	105.86	105.88	105.9	105.92	105.94	105.96	105.98	106
105.02	105.04	105.06	105.08	105.1	105.12	105.14	105.16	105.18	105.2	105.22	105.24	105.26	105.28	105.3	105.32	105.34	105.36	105.38	105.4	105.42	105.44	105.46	105.48	105.5	105.52	105.54	105.56	105.58	105.6	105.62	105.64	105.66	105.68	105.7	105.72	105.74	105.76	105.78	105.8	105.82	105.84	105.86	105.88	105.9	105.92	105.94	105.96	105.98	106
105.02	105.04	105.06	105.08	105.1	105.12	105.14	105.16	105.18	105.2	105.22	105.24	105.26	105.28	105.3	105.32	105.34	105.36	105.38	105.4	105.42	105.44	105.46	105.48	105.5	105.52	105.54	105.56	105.58	105.6	105.62	105.64	105.66	105.68	105.7	105.72	105.74	105.76	105.78	105.8	105.82	105.84	105.86	105.88	105.9	105.92	105.94	105.96	105.98	106
105.02	105.04	105.06	105.08	105.1	105.12	105.14	105.16	105.18	105.2	105.22	105.24	105.26	105.28	105.3	105.32	105.34	105.36	105.38	105.4	105.42	105.44	105.46	105.48	105.5	105.52	105.54	105.56	105.58	105.6	105.62	105.64	105.66	105.68	105.7	105.72	105.74	105.76	105.78	105.8	105.82	105.84	105.86	105.88	105.9	105.92	105.94	105.96	105.98	106
105.02	105.04	105.06	105.08	105.1	105.12	105.14	105.16	105.18	105.2	105.22	105.24	105.26	105.28	105.3	105.32	105.34	105.36	105.38	105.4	105.42	105.44	105.46	105.48	105.5	105.52	105.54	105.56	105.58	105.6	105.62	105.64	105.66	105.68	105.7	105.72	105.74	105.76	105.78	105.8	105.82	105.84	105.86	105.88	105.9	105.92	105.94	105.96	105.98	106
105.02	105.04	105.06	105.08	105.1	105.12	105.14	105.16	105.18	105.2	105.22	105.24	105.26	105.28	105.3	105.32	105.34	105.36	105.38	105.4	105.42	105.44	105.46	105.48	105.5	105.52	105.54	105.56	105.58	105.6	105.62	105.64	105.66	105.68	105.7	105.72	105.74	105.76	105.78	105.8	105.82	105.84	105.86	105.88	105.9	105.92	105.94	105.96	105.98	106
105.02	105.04	105.06	105.08	105.1	105.12	105.14	105.16	105.18	105.2	105.22	105.24	105.26	105.28	105.3	105.32	105.34	105.36	105.38	105.4	105.42	105.44	105.46	105.48	105.5	105.52	105.54	105.56	105.58	105.6	105.62	105.64	105.66	105.68	105.7	105.72	105.74	105.76	105.78	105.8	105.82	105.84	105.86	105.88	105.9	105.92	105.94	105.96	105.98	106
105.02	105.04	105.06	105.08	105.1	105.12	105.14	105.16	105.18	105.2	105.22	105.24	105.26	105.28	105.3	105.32	105.34	105.36	105.38	105.4	105.42	105.44	105.46	105.48	105.5	105.52	105.54	105.56	105.58	105.6	105.62	105.64	105.66	105.68	105.7	105.72	105.74	105.76	105.78	105.8	105.82	105.84	105.86	105.88	105.9	105.92	105.94	105.96	105.98	106
105.02	105.04	105.06	105.08	105.1	105.12	105.14	105.16	105.18	105.2	105.22	105.24	105.26	105.28	105.3	105.32	105.34	105.36	105.38	105.4	105.42	105.44	105.46	105.48	105.5	105.52	105.54	105.56	105.58	105.6	105.62	105.64	105.66	105.68	105.7	105.72	105.74	105.76	105.78	105.8	105.82	105.84	105.86	105.88	105.9	105.92	105.94	105.96	105.98	106
105.02	105.04	105.06	105.08	105.1	105.12	105.14	105.16	105.18	105.2	105.22	105.24	105.26	105.28	105.3	105.32	105.34	105.36	105.38	105.4	105.42	105.44	105.46	105.48	105.5	105.52	105.54	105.56	105.58	105.6	105.62	105.64	105.66	105.68	105.7	105.72	105.74	105.76	105.78	105.8	105.82	105.84	105.86	105.88	105.9	105.92	105.94	105.96	105.98	106
105.02	105.04	105.06	105.08	105.1	105.12	105.14	105.16	105.18	105.2	105.22	105.24	105.26	105.28	105.3	105.32	105.34	105.36	105.38	105.4	105.42	105.44	105.46	105.48	105.5	105.52	105.54	105.56	105.58	105.6	105.62	105.64	105.66	105.68	105.7	105.72	105.74	105.76	105.78	105.8	105.82	105.84	105.86	105.88	105.9	105.92	105.94	105.96	105.98	106
105.02	105.04	105.06	105.08	105.1	105.12	105.14	105.16	105.18	105.2	105.22	105.24	105.26	105.28	105.3	105.32	105.34	105.36	105.38	105.4	105.42	105.44	105.46	105.48	105.5	105.52	105.54	105.56	105.58	105.6	105.62	105.64	105.66	105.68	105.7	105.72	105.74	105.76	105.78	105.8	105.82	105.84	105.86	105.88	105.9	105.92	105.94	105.96	105.98	106
105.02	105.04	105.06	105.08	105.1	105.12	105.14	105.16	105.18	105.2	105.22	105.24	105.26	105.28	105.3	105.32	105.34	105.36	105.38	105.4	105.42	105.44	105.46	105.48	105.5	105.52	105.54	105.56	105.58	105.6	105.62	105.64	105.66	105.68	105.7	105.72	105.74	105.76	105.78	105.8	105.82	105.84	105.86	105.88	105.9	105.92	105.94	105.96	105.98	106
105.02	105.04	105.06	105.08	105.1	105.12	105.14	105.16	105.18	105.2	105.22	105.24	105.26	105.28	105.3	105.32	105.34	105.36	105.38	105.4	105.42	105.44	105.46	105.48	105.5	105.52	105.54	105.56	105.58	105.6	105.62	105.64	105.66	105.68	105.7	105.72	105.74	105.76	105.78	105.8	105.82	105.84	105.86	105.88	105.9	105.92	105.94	105.96	105.98	106
105.02	105.04	105.06	105.08	105.1	105.12	105.14	105.16	105.18	105.2	105.22	105.24	105.26	105.28	105.3	105.32	105.34	105.36	105.38	105.4	105.42	105.44	105.46	105.48	105.5	105.52	105.54	105.56	105.58	105.6	105.62	105.64	105.66	105.68	105.7	105.72	105.74	105.76	105.78	105.8	105.82	105.84	105.86	105.88	105.9	105.92	105.94	105.96	105.98	106
105.02	105.04	105.06	105.08	105.1	105.12	105.14	105.16	105.18	105.2	105.22	105.24	105.26	105.28	105.3	105.32	105.34	105.36	105.38	105.4	105.42	105.44	105.46	105.48	105.5	105.52	105.54	105.56	105.58	105.6	105.62	105.64	105.66	105.68	105.7	105.72	105.74	105.76	105.78	105.8	105.82	105.84	105.86	105.88	105.9	105.92	105.94	105.96	105.98	106
105.02	105.04	105.06	105.08	105.1	105.12	105.14	105.16	105.18	105.2	105.22	105.24	105.26	105.28	105.3	105.32	105.34	105.36	105.38	105.4	105.42	105.44	105.46	105.48	105.5	105.52	105.54	105.56	105.58	105.6	105.62	105.64	105.66	105.68	105.7	105.72	105.74	105.76	105.78	105.8	105.82	105.84	105.86	105.88	105.9	105.92	105.94	105.96	105.98	106
105.02	105.04	105.06	105.08	105.1	105.12	105.14	105.16	105.18	105.2	105.22	105.24	105.26	105.28	105.3	105.32	105.34	105.36	105.38	105.4	105.42	105.44	105.46	105.48	105.5	105.52	105.54	105.56	105.58	105.6	105.62	105.64	105.66	105.68	105.7	105.72	105.74	105.76	105.78	105.8	105.82	105.84	105.86	105.88	105.9	105.92	105.94	105.96	105.98	106
105.02	105.04	105.06	105.08	105.1	105.12	105.14	105.16	105.18	105.2	105.22	105.24	105.26	105.28	105.3	105.32	105.34	105.36	105.38	105.4	105.42	105.44	105.46	105.48	105.5	105.52	105.54	105.56	105.58	105.6	105.62	105.64	105.66	105.68	105.7	105.72	105.74	105.76	105.78	105.8	105.82	105.84	105.86	105.88	105.9	105.92	105.94	105.96	105.98	106
105.02	105.04	105.06	105.08	105.1	105.12	105.14	105.16	105.18	105.2	105.22	105.24	105.26	105.28	105.3	105.32	105.34	105.36	105.38	105.4	105.42	105.44	105.46	105.48	105.5	105.52	105.54	105.56	105.58	105.6	105.62	105.64	105.66	105.68	105.7	105.72	105.74	105.76	105.78	105.8	105.82	105.84	105.86	105.88	105.9	105.92	105.94	105.96	105.98	106
105.02	105.04	105.06	105.08	105.1	105.12	105.14	105.16	105.18	105.2	105.22	105.24	105.26	105.28	105.3	105.32	105.34	105.36	105.38	105.4	105.42	105.44	105.46	105.48	105.5	105.52	105.54	105.56	105.58	105.6	105.62	105.64	105.66	105.68	105.7	105.72	105.74	105.76	105.78	105.8	105.82	105.84	105.86	105.88	105.9	105.92	105.94	105.96	105.98	106
105.02	105.04	105.06	105.08	105.1	105.12	105.14	105.16	105.18	105.2	105.22	105.24	105.26	105.28	105.3	105.32	105.34	105.36	105.38	105.4	105.42	105.44	105.46	105.48	105.5	105.52	105.54	105.56	105.58	105.6	105.62	105.64	105.66	105.68	105.7	105.72	105.74	105.76	105.78	105.8	105.82	105.84	105.86	105.88	105.9	105.92	105.94	105.96	105.98	106
105.02	105.04	105.06	105.08	105.1	105.12	105.14	105.16	105.18	105.2	105.22	105.24	105.26	105.28	105.3	105.32	105.34	105.36	105.38	105.4	105.42	105.44	105.46	105.48	105.5	105.52	105.54	105.56	105.58	105.6	105.62	105.64	105.66	105.68	105.7	105.72	105.74	105.76	105.78	105.8	105.82	105.84	105.86	105.88	105.9	105.92	105.94	105.96	105.98	106
105.02	105.04	105.06	105.08	105.1	105.12	105.14	105.16	105.18	105.2	105.22	105.24	105.26	105.28	105.3	105.32	105.34	105.36	105.38	105.4	105.42	105.44	105.46	105.48	105.5	105.52	105.54	105.56	105.58	105.6	105.62	105.64	105.66	105.68	105.7	105.72	105.74	105.76	105.78	105.8	105.82	105.84	105.86	105.88	105.9	105.92	105.94	105.96	105.98	106
105.02	105.04	105.06	105.08	105.1	105.12	105.14	105.16	105.18	105.2	105.22	105.24	105.26	105.28	105.3	105.32	105.34	105.36	105.38	105.4	105.42	105.44	105.46	105.48	105.5	105.52	105.54	105.56	105.58	105.6	105.62	105.64	105.66	105.68	105.7	105.72	105.74	105.76	105.78	105.8	105.82	105.84	105.86	105.88	105.9	105.92	105.94	105.96	105.98	106
105.02	105.04	105.06	105.08	105.1	105.12	105.14	105.16	105.18	105.2	105.22	105.24	105.26	105.28	105.3	105.32	105.34	105.36	105.38	105.4	105.42	105.44	105.46	105.48	105.5	105.52	105.54	105.56	105.58	105.6	105.62	105.64	105.66	105.68	105.7	105.72	105.74	105.76	105.78	105.8	105.82	105.84	105.86	105.88	105.9	105.92	105.94	105.96	105.98	106
105.02	105.04	105.06	105.08	105.1	105.12	105.14	105.16	105.18	105.2	105.22	105.24	105.26	105.28	105.3	105.32	105.34	105.36	105.38	105.4	105.42	105.44	105.46	105.48	105.5	105.52	105.54	105.56	105.58	105.6	105.62	105.64	105.66	105.68	105.7	105.72	105.74	105.76	105.78	105.8	105.82	105.84	105.86	105.88	105.9	105.92	105.94	105.96	105.98	106
105.02	105.04	105.06	105.08	105.1	105.12	105.14	105.16	105.18	105.2	105.22	105.24	105.26	105.28	105.3	105.32	105.34	105.36	105.38	105.4	105.42	105.44	105.46	105.48	105.5	105.52	105.54	105.56	105.58	105.6	105.62	105.64	105.66	105.68	105.7	105.72	105.74	105.76	105.78	105.8	105.82	105.84	105.86	105.88	105.9	105.92	105.94	105.96	105.98	106
105.02	105.04	105.06	105.08	105.1	105.12	105.14	105.16	105.18	105.2	105.22	105.24	105.26	105.28	105.3	105.32	105.34	105.36	105.38	105.4	105.42	105.44	105.46	105.48	105.5	105.52	105.54	105.56	105.58	105.6	105.62	105.64	105.66	105.68	105.7	105.72	105.74	105.76	105.78	105.8	105.82	105.84	105.86	105.88	105.9	105.92	105.94	105.96	105.98	106
105.02	105.04	105.06	105.08	105.1	105.12	105.14	105.16	105.18	105.2	105.22	105.24	105.26	105.28	105.3	105.32	105.34	105.36	105.38	105.4	105.42	105.44	105.46	105.48	105.5	105.52	105.54	105.56	105.58	105.6	105.62	105.64	105.66	105.68	105.7	105.72	105.74	105.76	105.78	105.8	105.82	105.84	105.86	105.88	105.9	105.92	105.94	105.96	105.98	106
105.02	105.04	105.06	105.08	105.1	105.12	105.14	105.16	105.18	105.2	105.22	105.24	105.26	105.28	105.3	105.32	105.34	105.36	105.38	105.4	105.42	105.44	105.46	105.48	105.5	105.52	105.54	105.56	105.58	105.6	105.62	105.64	105.66	105.68	105.7	105.72	105.74	105.76	105.78	105.8	105.82	105.84	105.86	105.88	105.9	105.92	105.94	105.96	105.98	106
105.02	105.04	105.06	105.08	105.1	105.12	105.14	105.16	105.18	105.2	105.22	105.24	105.26	105.28	105.3	105.32	105.34	105.36	105.38	105.4	105.42	105.44	105.46	105.48	105.5	105.52	105.54	105.56	105.58	105.6	105.62	105.64	105.66	105.68	105.7	105.72	105.74	105.76	105.78	105.8	105.82	105.84	105.86	105.88	105.9	105.92	105.94	105.96	105.98	106
105.02	105.04	105.06	105.08	105.1	105.12	105.14	105.16	105.18	105.2	105.22	105.24	105.26	105.28	105.3	105.32	105.34	105.36	105.38	105.4	105.42	105.44	105.46	105.48	105.5	105.52	105.54	105.56	105.58	105.6	105.62	105.64	105.66	105.68	105.7	105.72	105.74	105.76	105.78	105.8	105.82	105.84	105.86	105.88	105.9	105.92	105.94	105.96	105.98	106
105.02	105.04	105.06	105.08	105.1	105.12	105.14	105.16	105.18	105.2	105.22	105.24	105.26	105.28	105.3	105.32	105.34	105.36	105.38	105.4	105.42	105.44	105.46	105.48	105.5	105.52	105.54	105.56	105.58	105.6	105.62	105.64	105.66	105.68	105.7	105.72	105.74	105.76	105.78	105.8	105.82	105.84	105.86	105.88	105.9	105.92	105.94	105.96	105.98	106
105.02	105.04	105.06	105.08	105.1	105.12	105.14	105.16	105.18	105.2	105.22	105.24	105.26	105.28	105.3	105.32	105.34	105.36	105.38	105.4	105.42	105.44	105.46	105.48	105.5	105.52	105.54	105.56	105.58	105.6	105.62	105.64	105.66	105.68	105.7	105.72	105.74	105.76	105.78	105.8	105.82	105.84	105.86	105.88	105.9	105.92	105.94	105.96	105.98	106
105.02	105.04	105.06	105.08	105.1	105.12	105.14	105.16	105.18	105.2	105.22	105.24	105.26	105.28	105.3	105.32	105.34	105.36	105.38	105.4	105.42	105.44	105.46	105.48	105.5	105.52	105.54	105.56	105.58	105.6	105.62	105.64	105.66	105.68	105.7	105.72	105.74	105.76	105.78	105.8	105.82	105.84	105.86	105.88	105.9	105.92	105.94	105.96	105.98	106
105.02	105.04	105.06	105.08	105.1	105.12	105.14	105.16	105.18	105.2	105.22	105.24	105.26	105.28	105.3	105.32	105.34	105.36	105.38	105.4	105.42	105.44	105.46	105.48	105.5	105.52	105.54	105.56	105.58	105.6	105.62	105.64	105.66	105.68	105.7	105.72	105.74	105.76	105.78	105.8	105.82	105.84	105.86	105.88	105.9	105.92	105.94	105.96	105.98	106
105.02	105.04	105.06	105.08	105.1	105.12	105.14	105.16	105.18	105.2	105.22	105.24	105.26	105.28	105.3	105.32	105.34	105.36	105.38	105.4	105.42	105.44	105.46	105.48	105.5	105.52	105.54	105.56	105.58	105.6	105.62	105.64	105.66	105.68	105.7	105.72	105.74	105.76	105.78	105.8	105.82	105.84	105.86	105.88	105.9	105.92	105.94	105.96	105.98	106
105.02	105.04	105.06	105.08	105.1	105.12	105.14	105.16	105.18	105.2	105.22	105.24	105.26	105.28	105.3	105.32	105.34	105.36	105.38	105.4	105.42	105.44	105.46	105.48	105.5	105.52	105.54	105.56	105.58	105.6	105.62	105.64	105.66	105.68	105.7	105.72	105.74	105.76	105.78	105.8	105.82	105.84	105.86	105.88	105.9	105.92	105.94	105.96	105.98	106
105.02	105.04	105.06	105.08	105.1	105.12	105.14	105.16	105.18	105.2	105.22	105.24	105.26	105.28	105.3	105.32	105.34	105.36	105.38	105.4	105.42	105.44	105.46	105.48	105.5	105.52	105.54	105.56	105.58	105.6	105.62	105.64	105.66	105.68	105.7	105.72	105.74	105.76	105.78	105.8	105.82	105.84	105.86	105.88	105.9	105.92	105.94	105.96	105.98	106
105.02	105.04	105.06	105.08	105.1	105.12	105.14	105.16	105.18	105.2	105.22	105.24	105.26	105.28	105.3	105.32	105.34	105.36	105.38	105.4	105.42	105.44	105.46	105.48	105.5	105.52	105.54	105.56	105.58	105.6	105.62	105.64	105.66	105.68	105.7	105.72	105.74	105.76	105.78	105.8	105.82	105.84	105.86	105.88	105.9	105.92	105.94	105.96	105.98	106
105.02	105.04	105.06	105.08	105.1	105.12	105.14	105.16	105.18	105.2	105.22	105.24	105.26	105.28	105.3	105.32	105.34	105.36	105.38	105.4	105.42	105.44	105.46	105.48	105.5	105.52	105.54	105.56	105.58	105.6	105.62	105.64	105.66	105.68	105.7	105.72	105.74	105.76	105.78	105.8	105.82	105.84	105.86	105.88	105.9	105.92	105.94	105.96	105.98	106
105.02	105.04	105.06	105.08	105.1	105.12	105.14	105.16	105.18	105.2	105.22	105.24	105.26	105.28	105.3	105.32	105.34	105.36	105.38	105.4	105.42	105.44	105.46	105.48	105.5	105.52	105.54	105.56	105.58	105.6	105.62	105.64	105.66	105.68	105.7	105.72	105.74	105.76	105.78	105.8	105.82	105.84	105.86	105.88	105.9	105.92	105.94	105.96	105.98	106
105.02	105.04	105.06	105.08	105.1	105.12	105.14	105.16	105.18	105.2	105.22	105.24	105.26	105.28	105.3	105.32	105.34	105.36	105.38	105.4	105.42	105.44	105.46	105.48	105.5	105.52	105.54	105.56	105.58	105.6	105.62	105.64	105.66	105.68	105.7	105.72	105.74	105.76	105.78	105.8	105.82	105.84	105.86	105.88	105.9	105.92	105.94	105.96	105.98	106
105.02	105.04	105.06	105.08	105.1	105.12	105.14	105.16	105.18	105.2	105.22	105.24	105.26	105.28	105.3	105.32	105.34	105.36	105.38	105.4	105.42	105.44	105.46	105.48	105.5	105.52	105.54	105.56	105.58	105.6	105.62	105.64	105.66	105.68	105.7	105.72	105.74	105.76	105.78	105.8	105.82	105.84	105.86	105.88	105.9	105.92	105.94	105.96	105.98	106
105.02	105.04	105.06	105.08	105.1	105.12	105.14	105.16	105.18	105.2	105.22	105.24	105.26	105.28	105.3	105.32	105.34	105.36	105.38	105.4	105.42	105.44	105.46	105.48	105.5	105.52	105.54	105.56	105.58	105.6	105.62	105.64	105.66	105.68	105.7	105.72	105.74	105.76	105.78	105.8	105.82	105.84	105.86	105.88	105.9	105.92	105.94	105.96	105.98	106
105.02	105.04	105.06	105.08	105.1	105.12	105.14	105.16	105.18	105.2	105.22	105.24	105.26	105.28	105.3	105.32	105.34	105.36	105.38	105.4	105.42	105.44	105.46	105.48	105.5	105.52	105.54	105.56	105.58	105.6	105.62	105.64	105.66	105.68	105.7	105.72	105.74	105.76	105.78	105.8	105.82	105.84	105.86	105.88	105.9	105.92	105.94	105.96	105.98	106
105.02	105.04	105.06	105.08	105.1	105.12	105.14	105.16	105.18	105.2	105.22	105.24	105.26	105.28	105.3	105.32	105.34	105.36	105.38	105.4	105.42	105.44	105.46	105.48	105.5	105.52	105.54	105.56	105.58	105.6	105.62	105.64	105.66	105.68	105.7	105.72	105.74	105.76	105.78	105.8	105.82	105.84	105.86	105.88	105.9	105.92	105.94	105.96	105.98	106
105.02	105.04	105.06	105.08	105.1	105.12	105.14	105.16	105.18	105.2	105.22	105.24	105.26	105.28	105.3	105.32	105.34	105.36	105.38	105.4	105.42	105.44	105.46	105.48	105.5	105.52	105.54	105.56	105.58	105.6	105.62	105.64	105.66	105.68	105.7	105.72	105.74	105.76	105.78	105.8	105.82	105.84	105.86	105.88	105.9	105.92	105.94	105.96	105.98	106
105.02	105.04	105.06	105.08	105.1	105.12	105.14	105.16	105.18	105.2	105.22	105.24	105.26	105.28	105.3	105.32	105.34	105.36	105.38	105.4	105.42	105.44	105.46	105.48	105.5	105.52	105.54	105.56	105.58	105.6	105.62	105.64	105.66	105.68	105.7	105.72	105.74	105.76	105.78	105.8	105.82	105.84	105.86	105.88	105.9	105.92	105.94	105.96	105.98	106
105.02	105.04	105.06	105.08	105.1	105.12	105.14	105.16	105.18	105.2	105.22	105.24	105.26	105.28	105.3	105.32	105.34	105.36	105.38	105.4	105.42	105.44	105.46	105.48	105.5	105.52	105.54	105.56	105.58	105.6	105.62	105.64	105.66	105.68	105.7	105.72	105.74	105.76	105.78	105.8	105.82	105.84	105.86	105.88	105.9	105.92	105.94	105.96	105.98	106
105.02	105.04	105.06	105.08	105.1	105.12	105.14	105.16	105.18	105.2	105.22	105.24	105.26	105.28	105.3	105.32	105.34	105.36	105.38	105.4	105.42	105.44	105.46	105.48	105.5	105.52	105.54	105.56	105.58	105.6	105.62	105.64	105.66	105.68	105.7	105.72	105.74	105.76	105.78	105.8	105.82	105.84	105.86	105.88	105.9	105.92	105.94	105.96	105.98	106
105.02	105.04	105.06	105.08	105.1	105.12	105.14	105.16	105.18	105.2	105.22	105.24	105.26	105.28	105.3	105.32	105.34	105.36	105.38	105.4	105.42	105.44	105.46	105.48	105.5	105.52	105.54	105.56	105.58	105.6	105.62	105.64	105.66	105.68	105.7	105.72	105.74	105.76	105.78	105.8	105.82	105.84	105.86	105.88	105.9	105.92	105.94	105.96	105.98	106
105.02	105.04	105.06	105.08	105.1	105.12	105.14	105.16	105.18	105.2	105.22	105.24	105.26	105.28	105.3	105.32	105.34	105.36	105.38	105.4	105.42	105.44	105.46	105.48	105.5	105.52	105.54	105.56	105.58	105.6	105.62	105.64	105.66	105.68	105.7	105.72	105.74	105.76	105.78	105.8	105.82	105.84	105.86	105.88	105.9	105.92	105.94	105.96	105.98	106
105.02	105.04	105.06	105.08	105.1	105.12	105.14	105.16	105.18	105.2	105.22	105.24	105.26	105.28	105.3	105.32	105.34	105.36	105.38	105.4	105.42	105.44	105.46	105.48	105.5	105.52	105.54	105.56	105.58	105.6	105.62	105.64	105.66	105.68	105.7	105.72	105.74	105.76	105.78	105.8	105.82	105.84	105.86	105.88	105.9	105.92	105.94	105.96	105.98	106
105.02	105.04	105.06	105.08	105.1	105.12	105.14	105.16	105.18	105.2	105.22	105.24	105.26	105.28	105.3	105.32	105.34	105.36	105.38	105.4	105.42	105.44	105.46	105.48	105.5	105.52	105.54	105.56	105.58	105.6	105.62	105.64	105.66	105.68	105.7	105.72	105.74	105.76	105.78	105.8	105.82	105.84	105.86	105.88	105.9	105.92	105.94	105.96	105.98	106
105.02	105.04	105.06	105.08	105.1	105.12	105.14	105.16	105.18	105.2	105.22	105.24	105.26	105.28	105.3	105.32	105.34	105.36	105.38	105.4	105.42	105.44	105.46	105.48	105.5	105.52	105.54	105.56	105.58	105.6	105.62	105.64	105.66	105.68	105.7	105.72	105.74	105.76	105.78	105.8	105.82	105.84	105.86	105.88	105.9	105.92	105.94	105.96	105.98	106
105.02	105.04	105.06	105.08	105.1	105.12	105.14	105.16	105.18	105.2	105.22	105.24	105.26	105.28	105.3	105.32	105.34	105.36	105.38	105.4	105.42	105.44	105.46	105.48	105.5	105.52	105.54	105.56	105.58	105.6	105.62	105.64	105.66	105.68	105.7	105.72	105.74	105.76	105.78	105.8	105.82	105.84	105.86	105.88	105.9	105.92	105.94	105.96	105.98	106
105.02	105.04	105.06	105.08	105.1	105.12	105.14	105.16	105.18	105.2	105.22	105.24	105.26	105.28	105.3	105.32	105.34	105.36	105.38	105.4	105.42	105.44	105.46	105.48	105.5	105.52	105.54	105.56	105.58	105.6	105.62	105.64	105.66	105.68	105.7	105.72	105.74	105.76	105.78	105.8	105.82	105.84	105.86	105.88	105.9	105.92	105.94	105.96	105.98	106
105.02	105.04	105.06	105.08	105.1	105.12	105.14	105.16	105.18	105.2	105.22	105.24	105.26	105.28	105.3	105.32	105.34	105.36	105.38	105.4	105.42	105.44	105.46	105.48	105.5	105.52	105.54	105.56	105.58	105.6	105.62	105.64	105.66	105.68	105.7	105.72	105.74	105.76	105.78	105.8	105.82	105.84	105.86	105.88	105.9	105.92	105.94	105.96	105.98	106
105.02	105.04	105.06	105.08	105.1	105.12	105.14	105.16	105.18	105.2	105.22	105.24	105.26	105.28	105.3	105.32	105.34	105.36	105.38	105.4	105.42	105.44	105.46	105.48	105.5	105.52	105.54	105.56	105.58	105.6	105.62	105.64	105.66	105.68	105.7	105.72	105.74	105.76	105.78	105.8	105.82	105.84	105.86	105.88	105.9	105.92	105.94	105.96	105.98	106
105.02	105.04	105.06	105.08	105.1	105.12	105.14	105.16	105.18	105.2	105.22	105.24	105.26	105.28	105.3	105.32	105.34	105.36	105.38	105.4	105.42	105.44	105.46	105.48	105.5	105.52	105.54	105.56	105.58	105.6	105.62	105.64	105.66	105.68	105.7	105.72	105.74	105.76	105.78	105.8	105.82	105.84	105.86	105.88	105.9	105.92	105.94	105.96	105.98	106
105.02	105.04	105.06	105.08	105.1	105.12	105.14	105.16	105.18	105.2	105.22	105.24	105.26	105.28	105.3	105.32	105.34	105.36	105.38	105.4	105.42	105.44	105.46	105.48	105.5	105.52	105.54	105.56	105.58	105.6	105.62	105.64	105.66	105.68	105.7	105.72	105.74	105.76	105.78	105.8	105.82	105.84	105.86	105.88	105.9	105.92	105.94	105.96	105.98	106
105.02	105.04	105.06	105.08	105.1	105.12	105.14	105.16	105.18	105.2	105.22	105.24	105.26	105.28	105.3	105.32	105.34	105.36	105.38	105.4	105.42	105.44	105.46	105.48	105.5	105.52	105.54	105.56	105.58	105.6	105.62	105.64	105.66	105.68	105.7	105.72	105.74	105.76	105.78	105.8	105.82	105.84	105.86	105.88	105.9	105.92	105.94	105.96	105.98	106
105.02	105.04	105.06	105.08	105.1	105.12	105.14	105.16	105.18	105.2	105.22	105.24	105.26	105.28	105.3	105.32	105.34	105.36	105.38	105.4	105.42	105.44	105.46	105.48	105.5	105.52	105.54	105.56	105.58	105.6	105.62	105.64	105.66	105.68	105.7	105.72	105.74	105.76	105.78	105.8	105.82	105.84	105.86	105.88	105.9	105.92	105.94	105.96	105.98	106
105.02	105.04	105.06	105.08	105.1	105.12	105.14	105.16	105.18	105.2	105.22	105.24	105.26	105.28	105.3	105.32	105.34	105.36	105.38	105.4	105.42	105.44	105.46	105.48	105.5	105.52	105.54	105.56	105.58	105.6	105.62	105.64	105.66	105.68	105.7	105.72	105.74	105.76	105.78	105.8	105.82	105.84	105.86	105.88	105.9	105.92	105.94	105.96	105.98	106
105.02	105.04	105.06	105.08	105.1	105.12	105.14	105.16	105.18	105.2	105.22	105.24	105.26	105.28	105.3	105.32	105.34	105.36	105.38	105.4	105.42	105.44	105.46	105.48	105.5	105.52	105.54	105.56	105.58	105.6	105.62	105.64	105.66	105.68	105.7	105.72	105.74	105.76	105.78	105.8	105.82	105.84	105.86	105.88	105.9	105.92	105.94	105.96	105.98	106
105.02	105.04	105.06	105.08	105.1	105.12	105.14	105.16	105.18	105.2	105.22	105.24	105.26	105.28	105.3	105.32	105.34	105.36	105.38	105.4	105.42	105.44	105.46	105.48	105.5	105.52	105.54	105.56	105.58	105.6	105.62	105.64	105.66	105.68	105.7	105.72	105.74	105.76	105.78	105.8	105.82	105.84	105.86	105.88	105.9	105.92	105.94	105.96	105.98	106
105.02	105.04	105.06	105.08	105.1	105.12	105.14	105.16	105.18	105.2	105.22	105.24	105.26	105.28	105.3	105.32	105.34	105.36	105.38	105.4	105.42	105.44	105.46	105.48	105.5	105.52	105.54	105.56	105.58	105.6	105.62	105.64	105.66	105.68	105.7	105.72	105.74	105.76	105.78	105.8	105.82	105.84	105.86	105.88	105.9	105.92	105.94	105.96	105.98	106
105.02	105.04	105.06	105.08	105.1	105.12	105.14	105.16	105.18	105.2	105.22	105.24	105.26	105.28	105.3	105.32	105.34	105.36	105.38	105.4	105.42	105.44	105.46	105.48	105.5	105.52	105.54	105.56	105.58	105.6	105.62	105.64	105.66	105.68	105.7	105.72	105.74	105.76	105.78	105.8	105.82	105.84	105.86	105.88	105.9	105.92	105.94	105.96	105.98	106
105.02	105.04	105.06	105.08	105.1	105.12	105.14	105.16	105.18	105.2	105.22	105.24	105.26	105.28	105.3	105.32	105.34	105.36	105.38	105.4	105.42	105.44	105.46	105.48	105.5	105.52	105.54	105.56	105.58	105.6	105.62	105.64	105.66	105.68	105.7	105.72	105.74	105.76	105.78	105.8	105.82	105.84	105.86	105.88	105.9	105.92	105.94	105.96	105.98	106
105.02	105.04	105.06	105.08	105.1	105.12	105.14	105.16	105.18	105.2	105.22	105.24	105.26	105.28	105.3	105.32	105.34	105.36	105.38	105.4	105.42	105.44	105.46	105.48	105.5	105.52	105.54	105.56	105.58	105.6	105.62	105.64	105.66	105.68	105.7	105.72	105.74	105.76	105.78	105.8	105.82	105.84	105.86	105.88	105.9	105.92	105.94	105.96	105.98	106
105.02	105.04	105.06	105.08	105.1	105.12	105.14	105.16	105.18	105.2	105.22	105.24	105.26	105.28	105.3	105.32	105.34	105.36	105.38	105.4	105.42	105.44	105.46	105.48	105.5	105.52	105.54	105.56	105.58	105.6	105.62	105.64	105.66	105.68	105.7	105.72	105.74	105.76	105.78	105.8	105.82	105.84	105.86	105.88	105.9	105.92	105.94	105.96	105.98	106
105.02	105.04	105.06	105.08	105.1	105.12	105.14	105.16	105.18	105.2	105.22	105.24	105.26	105.28	105.3	105.32	105.34	105.36	105.38	105.4	105.42	105.44	105.46	105.48	105.5	105.52	105.54	105.56	105.58	105.6	105.62	105.64	105.66	105.68	105.7	105.72	105.74	105.76	105.78	105.8	105.82	105.84	105.86	105.88	105.9	105.92	105.94	105.96	105.98	106
105.02	105.04	105.06	105.08	105.1	105.12	105.14	105.16	105.18	105.2	105.22	105.24	105.26	105.28	105.3	105.32	105.34	105.36	105.38	105.4	105.42	105.44	105.46	105.48	105.5	105.52	105.54	105.56	105.58	105.6	105.62	105.64	105.66	105.68	105.7	105.72	105.74	105.76	105.78	105.8	105.82	105.84	105.86	105.88	105.9	105.92	105.94	105.96	105.98	106
105.02	105.04	105.06	105.08	105.1	105.12	105.14	105.16	105.18	105.2	105.22	105.24	105.26	105.28	105.3	105.32	105.34	105.36	105.38	105.4	105.42	105.44	105.46	105.48	105.5	105.52	105.54	105.56	105.58	105.6	105.62	105.64	105.66	105.68	105.7	105.72	105.74	105.76	105.78	105.8	105.82	105.84	105.86	105.88	105.9	105.92	105.94	105.96	105.98	106
105.02	105.04	105.06	105.08	105.1	105.12	105.14	105.16	105.18	105.2	105.22	105.24	105.26	105.28	105.3	105.32	105.34	105.36	105.38	105.4	105.42	105.44	105.46	105.48	105.5	105.52	105.54	105.56	105.58	105.6	105.62	105.64	105.66	105.68	105.7	105.72	105.74	105.76	105.78	105.8	105.82	105.84	105.86	105.88	105.9	105.92	105.94	105.96	105.98	106
105.02	105.04	105.06	105.08	105.1	105.12	105.14	105.16	105.18	105.2	105.22	105.24	105.26	105.28	105.3	105.32	105.34	105.36	105.38	105.4	105.42	105.44	105.46	105.48	105.5	105.52	105.54	105.56	105.58	105.6	105.62	105.64	105.66	105.68	105.7	105.72	105.74	105.76	105.78	105.8	105.82	105.84	105.86	105.88	105.9	105.92	105.94	105.96	105.98	106
105.02	105.04	105.06	105.08	105.1	105.12	105.14	105.16	105.18	105.2	105.22	105.24	105.26	105.28	105.3	105.32	105.34	105.36	105.38	105.4	105.42	105.44	105.46	105.48	105.5	105.52	105.54	105.56	105.58	105.6	105.62	105.64	105.66	105.68	105.7	105.72	105.74	105.76	105.78	105.8	105.82	105.84	105.86	105.88	105.9	105.92	105.94	105.96	105.98	106
105.02	105.04	105.06	105.08	105.1	105.12	105.14	105.16	105.18	105.2	105.22	105.24	105.26	105.28	105.3	105.32	105.34	105.36	105.38	105.4	105.42	105.44	105.46	105.48	105.5	105.52	105.54	105.56	105.58	105.6	105.62	105.64	105.66	105.68	105.7	105.72	105.74	105.76	105.78	105.8	105.82	105.84	105.86	105.88	105.9	105.92	105.94	105.96	105.98	106
105.02	105.04	105.06	105.08	105.1	105.12	105.14	105.16	105.18	105.2	105.22	105.24	105.26	105.28	105.3	105.32	105.34	105.36	105.38	105.4	105.42	105.44	105.46	105.48	105.5	105.52	105.54	105.56	105.58	105.6	105.62	105.64	105.66	105.68	105.7	105.72	105.74	105.76	105.78	105.8	105.82	105.84	105.86	105.88	105.9	105.92	105.94	105.96	105.98	106
105.02	105.04	105.06	105.08	105.1	105.12	105.14	105.16	105.18	105.2	105.22	105.24	105.26	105.28	105.3	105.32	105.34	105.36	105.38	105.4	105.42	105.44	105.46	105.48	105.5	105.52	105.54	105.56	105.58	105.6	105.62	105.64	105.66	105.68	105.7	105.72	105.74	105.76	105.78	105.8	105.82	105.84	105.86	105.88	105.9	105.92	105.94	105.96	105.98	106
105.02	105.04	105.06	105.08	105.1	105.12	105.14	105.16	105.18	105.2	105.22	105.24	105.26	105.28	105.3	105.32	105.34	105.36	105.38	105.4	105.42	105.44	105.46	105.48	105.5	105.52	105.54	105.56	105.58	105.6	105.62	105.64	105.66	105.68	105.7	105.72	105.74	105.76	105.78	105.8	105.82	105.84	105.86	105.88	105.9	105.92	105.94	105.96	105.98	106
105.02	105.04	105.06	105.08	105.1	105.12	105.14	105.16	105.18	105.2	105.22	105.24	105.26	105.28	105.3	105.32	105.34	105.36	105.38	105.4	105.42	105.44	105.46	105.48	105.5	105.52	105.54	105.56	105.58	105.6	105.62	105.64	105.66	105.68	105.7	105.72	105.74	105.76	105.78	105.8	105.82	105.84	105.86	105.88	105.9	105.92	105.94	105.96	105.98	106
105.02	105.04	105.06	105.08	105.1	105.12	105.14	105.16	105.18	105.2	105.22	105.24	105.26	105.28	105.3	105.32	105.34	105.36	105.38	105.4	105.42	105.44	105.46	105.48	105.5	105.52	105.54	105.56	105.58	105.6	105.62	105.64	105.66	105.68	105.7	105.72	105.74	105.76	105.78	105.8	105.82	105.84	105.86	105.88	105.9	105.92	105.94	105.96	105.98	106
105.02	105.04	105.06	105.08	105.1	105.12	105.14	105.16	105.18	105.2	105.22	105.24	105.26	105.28	105.3	105.32	105.34	105.36	105.38	105.4	105.42	105.44	105.46	105.48	105.5	105.52	105.54	105.56	105.58	105.6	105.62	105.64	105.66	105.68	105.7	105.72	105.74	105.76	105.78	105.8	105.82	105.84	105.86	105.88	105.9	105.92	105.94	105.96	105.98	106
105.02	105.04	105.06	105.08	105.1	105.12	105.14	105.16	105.18	105.2	105.22	105.24	105.26	105.28	105.3	105.32	105.34	105.36	105.38	105.4	105.42	105.44	105.46	105.48	105.5	105.52	105.54	105.56	105.58	105.6	105.62	105.64	105.66	105.68	105.7	105.72	105.74	105.76	105.78	105.8	105.82	105.84	105.86	105.88	105.9	105.92	105.94	105.96	105.98	106
105.02	105.04	105.06	105.08	105.1	105.12	105.14	105.16	105.18	105.2	105.22	105.24	105.26	105.28	105.3	105.32	105.34	105.36	105.38	105.4	105.42	105.44	105.46	105.48	105.5	105.52	105.54	105.56	105.58	105.6	105.62	105.64	105.66	105.68	105.7	105.72	105.74	105.76	105.78	105.8	105.82	105.84	105.86	105.88	105.9	105.92	105.94	105.96	105.98	106
105.02	105.04	105.06	105.08	105.1	105.12	105.14	105.16	105.18	105.2	105.22	105.24	105.26	105.28	105.3	105.32	105.34	105.36	105.38	105.4	105.42	105.44	105.46	105.48	105.5	105.52	105.54	105.56	105.58	105.6	105.62	105.64	105.66	105.68	105.7	105.72	105.74	105.76	105.78	105.8	105.82	105.84	105.86	105.88	105.9	105.92	105.94	105.96	105.98	106
105.02	105.04	105.06	105.08	105.1	105.12	105.14	105.16	105.18	105.2	105.22	105.24	105.26	105.28	105.3	105.32	105.34	105.36	105.38	105.4	105.42	105.44	105.46	105.48	105.5	105.52	105.54	105.56	105.58	105.6	105.62	105.64	105.66	105.68	105.7	105.72	105.74	105.76	105.78	105.8	105.82	105.84	105.86	105.88	105.9	105.92	105.94	105.96	105.98	106
105.02	105.04	105.06	105.08	105.1	105.12	105.14	105.16	105.18	105.2	105.22	105.24	105.26	105.28	105.3	105.32	105.34	105.36	105.38	105.4	105.42	105.44	105.46	105.48	105.5	105.52	105.54	105.56	105.58	105.6	105.62	105.64	105.66	105.68	105.7	105.72	105.74	105.76	105.78	105.8	105.82	105.84	105.86	105.88	105.9	105.92	105.94	105.96	105.98	106
105.02	105.04	105.06	105.08	105.1	105.12	105.14	105.16	105.18	105.2	105.22	105.24	105.26	105.28	105.3	105.32	105.34	105.36	105.38	105.4	105.42	105.44	105.46	105.48	105.5	105.52	105.54	105.56	105.58	105.6	105.62	105.64	105.66	105.68	105.7	105.72	105.74	105.76	105.78	105.8	105.82	105.84	105.86	105.88	105.9	105.92	105.94	105.96	105.98	106
105.02	105.04	105.06	105.08	105.1	105.12	105.14	105.16	105.18	105.2	105.22	105.24	105.26	105.28	105.3	105.32	105.34	105.36	105.38	105.4	105.42	105.44	105.46	105.48	105.5	105.52	105.54	105.56	105.58	105.6	105.62	105.64	105.66	105.68	105.7	105.72	105.74	105.76	105.78	105.8	105.82	105.84	105.86	105.88	105.9	105.92	105.94	105.96	105.98	106
105.02	105.04	105.06	105.08	105.1	105.12	105.14	105.16	105.18	105.2	105.22	105.24	105.26	105.28	105.3	105.32	105.34	105.36	105.38	105.4	105.42	105.44	105.46	105.48	105.5	105.52	105.54	105.56	105.58	105.6	105.62	105.64	105.66	105.68	105.7	105.72	105.74	105.76	105.78	105.8	105.82	105.84	105.86	105.88	105.9	105.92	105.94	105.96	105.98	106
105.02	105.04	105.06	105.08	105.1	105.12	105.14	105.16	105.18	105.2	105.22	105.24	105.26	105.28	105.3	105.32	105.34	105.36	105.38	105.4	105.42	105.44	105.46	105.48	105.5	105.52	105.54	105.56	105.58	105.6	105.62	105.64	105.66	105.68	105.7	105.72	105.74	105.76	105.78	105.8	105.82	105.84	105.86	105.88	105.9	105.92	105.94	105.96	105.98	106
105.02	105.04	105.06	105.08	105.1	105.12	105.14	105.16	105.18	105.2	105.22	105.24	105.26	105.28	105.3	105.32	105.34	105.36	105.38	105.4	105.42	105.44	105.46	105.48	105.5	105.52	105.54	105.56	105.58	105.6	105.62	105.64	105.66	105.68	105.7	105.72	105.74	105.76	105.78	105.8	105.82	105.84	105.86	105.88	105.9	105.92	105.94	105.96	105.98	106
105.02	105.04	105.06	105.08	105.1	105.12	105.14	105.16	105.18	105.2	105.22	105.24	105.26	105.28	105.3	105.32	105.34	105.36	105.38	105.4	105.42	105.44	105.46	105.48	105.5	105.52	105.54	105.56	105.58	105.6	105.62	105.64	105.66	105.68	105.7	105.72	105.74	105.76	105.78	105.8	105.82	105.84	105.86	105.88	105.9	105.92	105.94	105.96	105.98	106
105.02	105.04	105.06	105.08	105.1	105.12	105.14	105.16	105.18	105.2	105.22	105.24	105.26	105.28	105.3	105.32	105.34	105.36	105.38	105.4	105.42	105.44	105.46	105.48	105.5	105.52	105.54	105.56	105.58	105.6	105.62	105.64	105.66	105.68	105.7	105.72	105.74	105.76	105.78	105.8	105.82	105.84	105.86	105.88	105.9	105.92	105.94	105.96	105.98	106
105.02	105.04	105.06	105.08	105.1	105.12	105.14	105.16	105.18	105.2	105.22	105.24	105.26	105.28	105.3	105.32	105.34	105.36	105.38	105.4	105.42	105.44	105.46	105.48	105.5	105.52	105.54	105.56	105.58	105.6	105.62	105.64	105.66	105.68	105.7	105.72	105.74	105.76	105.78	105.8	105.82	105.84	105.86	105.88	105.9	105.92	105.94	105.96	105.98	106
105.02	105.04	105.06	105.08	105.1	105.12	105.14	105.16	105.18	105.2	105.22	105.24	105.26	105.28	105.3	105.32	105.34	105.36	105.38	105.4	105.42	105.44	105.46	105.48	105.5	105.52	105.54	105.56	105.58	105.6	105.62	105.64	105.66	105.68	105.7	105.72	105.74	105.76	105.78	105.8	105.82	105.84	105.86	105.88	105.9	105.92	105.94	105.96	105.98	106
105.02	105.04	105.06	105.08	105.1	105.12	105.14	105.16	105.18	105.2	105.22	105.24	105.26	105.28	105.3	105.32	105.34	105.36	105.38	105.4	105.42	105.44	105.46	105.48	105.5	105.52	105.54	105.56	105.58	105.6	105.62	105.64	105.66	105.68	105.7	105.72	105.74	105.76	105.78	105.8	105.82	105.84	105.86	105.88	105.9	105.92	105.94	105.96	105.98	106
105.02	105.04	105.06	105.08	105.1	105.12	105.14	105.16	105.18	105.2	105.22	105.24	105.26	105.28	105.3	105.32	105.34	105.36	105.38	105.4	105.42	105.44	105.46	105.48	105.5	105.52	105.54	105.56	105.58	105.6	105.62	105.64	105.66	105.68	105.7	105.72	105.74	105.76	105.78	105.8	105.82	105.84	105.86	105.88	105.9	105.92	105.94	105.96	105.98	106
105.02	105.04	105.06	105.08	105.1	105.12	105.14	105.16	105.18	105.2	105.22	105.24	105.26	105.28	105.3	105.32	105.34	105.36	105.38	105.4	105.42	105.44	105.46	105.48	105.5	105.52	105.54	105.56	105.58	105.6	105.62	105.64	105.66	105.68	105.7	105.72	105.74	105.76	105.78	105.8	105.82	105.84	105.86	105.88	105.9	105.92	105.94	105.96	105.98	106
105.02	105.04	105.06	105.08	105.1	105.12	105.14	105.16	105.18	105.2	105.22	105.24	105.26	105.28	105.3	105.32	105.34	105.36	105.38	105.4	105.42	105.44	105.46	105.48	105.5	105.52	105.54	105.56	105.58	105.6	105.62	105.64	105.66	105.68	105.7	105.72	105.74	105.76	105.78	105.8	105.82	105.84	105.86	105.88	105.9	105.92	105.94	105.96	105.98	106
105.02	105.04	105.06	105.08	105.1	105.12	105.14	105.16	105.18	105.2	105.22	105.24	105.26	105.28	105.3	105.32	105.34	105.36	105.38	105.4	105.42	105.44	105.46	105.48	105.5	105.52	105.54	105.56	105.58	105.6	105.62	105.64	105.66	105.68	105.7	105.72	105.74	105.76	105.78	105.8	105.82	105.84	105.86	105.88	105.9	105.92	105.94	105.96	105.98	106
105.02	105.04	105.06	105.08	105.1	105.12	105.14	105.16	105.18	105.2	105.22	105.24	105.26	105.28	105.3	105.32	105.34	105.36	105.38	105.4	105.42	105.44	105.46	105.48	105.5	105.52	105.54	105.56	105.58	105.6	105.62	105.64	105.66	105.68	105.7	105.72	105.74	105.76	105.78	105.8	105.82	105.84	105.86	105.88	105.9	105.92	105.94	105.96	105.98	106
105.02	105.04	105.06	105.08	105.1	105.12	105.14	105.16	105.18	105.2	105.22	105.24	105.26	105.28	105.3	105.32	105.34	105.36	105.38	105.4	105.42	105.44	105.46	105.48	105.5	105.52	105.54	105.56	105.58	105.6	105.62	105.64	105.66	105.68	105.7	105.72	105.74	105.76	105.78	105.8	105.82	105.84	105.86	105.88	105.9	105.92	105.94	105.96	105.98	106
105.02	105.04	105.06	105.08	105.1	105.12	105.14	105.16	105.18	105.2	105.22	105.24	105.26	105.28	105.3	105.32	105.34	105.36	105.38	105.4	105.42	105.44	105.46	105.48	105.5	105.52	105.54	105.56	105.58	105.6	105.62	105.64	105.66	105.68	105.7	105.72	105.74	105.76	105.78	105.8	105.82	105.84	105.86	105.88	105.9	105.92	105.94	105.96	105.98	106
105.02	105.04	105.06	105.08	105.1	105.12	105.14	105.16	105.18	105.2	105.22	105.24	105.26	105.28	105.3	105.32	105.34	105.36	105.38	105.4	105.42	105.44	105.46	105.48	105.5	105.52	105.54	105.56	105.58	105.6	105.62	105.64	105.66	105.68	105.7	105.72	105.74	105.76	105.78	105.8	105.82	105.84	105.86	105.88	105.9	105.92	105.94	105.96	105.98	106
105.02	105.04	105.06	105.08	105.1	105.12	105.14	105.16	105.18	105.2	105.22	105.24	105.26	105.28	105.3	105.32	105.34	105.36	105.38	105.4	105.42	105.44	105.46	105.48	105.5	105.52	105.54	105.56	105.58	105.6	105.62	105.64	105.66	105.68	105.7	105.72	105.74	105.76	105.78	105.8	105.82	105.84	105.86	105.88	105.9	105.92	105.94	105.96	105.98	106
105.02	105.04	105.06	105.08	105.1	105.12	105.14	105.16	105.18	105.2	105.22	105.24	105.26	105.28	105.3	105.32	105.34	105.36	105.38	105.4	105.42	105.44	105.46	105.48	105.5	105.52	105.54	105.56	105.58	105.6	105.62	105.64	105.66	105.68	105.7	105.72	105.74	105.76	105.78	105.8	105.82	105.84	105.86	105.88	105.9	105.92	105.94	105.96	105.98	106
105.02	105.04	105.06	105.08	105.1	105.12	105.14	105.16	105.18	105.2	105.22	105.24	105.26	105.28	105.3	105.32	105.34	105.36	105.38	105.4	105.42	105.44	105.46	105.48	105.5	105.52	105.54	105.56	105.58	105.6	105.62	105.64	105.66	105.68	105.7	105.72	105.74	105.76	105.78	105.8	105.82	105.84	105.86	105.88	105.9	105.92	105.94	105.96	105.98	106
105.02	105.04	105.06	105.08	105.1	105.12	105.14	105.16	105.18	105.2	105.22	105.24	105.26	105.28	105.3	105.32	105.34	105.36	105.38	105.4	105.42	105.44	105.46	105.48	105.5	105.52	105.54	105.56	105.58	105.6	105.62	105.64	105.66	105.68	105.7	105.72	105.74	105.76	105.78	105.8	105.82	105.84	105.86	105.88	105.9	105.92	105.94	105.96	105.98	106
105.02	105.04	105.06	105.08	105.1	105.12	105.14	105.16	105.18	105.2	105.22	105.24	105.26	105.28	105.3	105.32	105.34	105.36	105.38	105.4	105.42	105.44	105.46	105.48	105.5	105.52	105.54	105.56	105.58	105.6	105.62	105.64	105.66	105.68	105.7	105.72	105.74	105.76	105.78	105.8	105.82	105.84	105.86	105.88	105.9	105.92	105.94	105.96	105.98	106
105.02	105.04	105.06	105.08	105.1	105.12	105.14	105.16	105.18	105.2	105.22	105.24	105.26	105.28	105.3	105.32	105.34	105.36	105.38	105.4	105.42	105.44	105.46	105.48	105.5	105.52	105.54	105.56	105.58	105.6	105.62	105.64	105.66	105.68	105.7	105.72	105.74	105.76	105.78	105.8	105.82	105.84	105.86	105.88	105.9	105.92	105.94	105.96	105.98	106
105.02	105.04	105.06	105.08	105.1	105.12	105.14	105.16	105.18	105.2	105.22	105.24	105.26	105.28	105.3	105.32	105.34	105.36	105.38	105.4	105.42	105.44	105.46	105.48	105.5	105.52	105.54	105.56	105.58	105.6	105.62	105.64	105.66	105.68	105.7	105.72	105.74	105.76	105.78	105.8	105.82	105.84	105.86	105.88	105.9	105.92	105.94	105.96	105.98	106
105.02	105.04	105.06	105.08	105.1	105.12	105.14	105.16	105.18	105.2	105.22	105.24	105.26	105.28	105.3	105.32	105.34	105.36	105.38	105.4	105.42	105.44	105.46	105.48	105.5	105.52	105.54	105.56	105.58	105.6	105.62	105.64	105.66	105.68	105.7	105.72	105.74	105.76	105.78	105.8	105.82	105.84	105.86	105.88	105.9	105.92	105.94	105.96	105.98	106
105.02	105.04	105.06	105.08	105.1	105.12	105.14	105.16	105.18	105.2	105.22	105.24	105.26	105.28	105.3	105.32	105.34	105.36	105.38	105.4	105.42	105.44	105.46	105.48	105.5	105.52	105.54	105.56	105.58	105.6	105.62	105.64	105.66	105.68	105.7	105.72	105.74	105.76	105.78	105.8	105.82	105.84	105.86	105.88	105.9	105.92	105.94	105.96	105.98	106
105.02	105.04	105.06	105.08	105.1	105.12	105.14	105.16	105.18	105.2	105.22	105.24	105.26	105.28	105.3	105.32	105.34	105.36	105.38	105.4	105.42	105.44	105.46	105.48	105.5	105.52	105.54	105.56	105.58	105.6	105.62	105.64	105.66	105.68	105.7	105.72	105.74	105.76	105.78	105.8	105.82	105.84	105.86	105.88	105.9	105.92	105.94	105.96	105.98	106
105.02	105.04	105.06	105.08	105.1	105.12	105.14	105.16	105.18	105.2	105.22	105.24	105.26	105.28	105.3	105.32	105.34	105.36	105.38	105.4	105.42	105.44	105.46	105.48	105.5	105.52	105.54	105.56	105.58	105.6	105.62	105.64	105.66	105.68	105.7	105.72	105.74	105.76	105.78	105.8	105.82	105.84	105.86	105.88	105.9	105.92	105.94	105.96	105.98	106
105.02	105.04	105.06	105.08	105.1	105.12	105.14	105.16	105.18	105.2	105.22	105.24	105.26	105.28	105.3	105.32	105.34	105.36	105.38	105.4	105.42	105.44	105.46	105.48	105.5	105.52	105.54	105.56	105.58	105.6	105.62	105.64	105.66	105.68	105.7	105.72	105.74	105.76	105.78	105.8	105.82	105.84	105.86	105.88	105.9	105.92	105.94	105.96	105.98	106
105.02	105.04	105.06	105.08	105.1	105.12	105.14	105.16	105.18	105.2	105.22	105.24	105.26	105.28	105.3	105.32	105.34	105.36	105.38	105.4	105.42	105.44	105.46	105.48	105.5	105.52	105.54	105.56	105.58	105.6	105.62	105.64	105.66	105.68	105.7	105.72	105.74	105.76	105.78	105.8	105.82	105.84	105.86	105.88	105.9	105.92	105.94	105.96	105.98	106
105.02	105.04	105.06	105.08	105.1	105.12	105.14	105.16	105.18	105.2	105.22	105.24	105.26	105.28	105.3	105.32	105.34	105.36	105.38	105.4	105.42	105.44	105.46	105.48	105.5	105.52	105.54	105.56	105.58	105.6	105.62	105.64	105.66	105.68	105.7	105.72	105.74	105.76	105.78	105.8	105.82	105.84	105.86	105.88	105.9	105.92	105.94	105.96	105.98	106
105.02	105.04	105.06	105.08	105.1	105.12	105.14	105.16	105.18	105.2	105.22	105.24	105.26	105.28	105.3	105.32	105.34	105.36	105.38	105.4	105.42	105.44	105.46	105.48	105.5	105.52	105.54	105.56	105.58	105.6	105.62	105.64	105.66	105.68	105.7	105.72	105.74	105.76	105.78	105.8	105.82	105.84	105.86	105.88	105.9	105.92	105.94	105.96	105.98	106
105.02	105.04	105.06	105.08	105.1	105.12	105.14	105.16	105.18	105.2	105.22	105.24	105.26	105.28	105.3	105.32	105.34	105.36	105.38	105.4	105.42	105.44	105.46	105.48	105.5	105.52	105.54	105.56	105.58	105.6	105.62	105.64	105.66	105.68	105.7	105.72	105.74	105.76	105.78	105.8	105.82	105.84	105.86	105.88	105.9	105.92	105.94	105.96	105.98	106
105.02	105.04	105.06	105.08	105.1	105.12	105.14	105.16	105.18	105.2	105.22	105.24	105.26	105.28	105.3	105.32	105.34	105.36	105.38	105.4	105.42	105.44	105.46	105.48	105.5	105.52	105.54	105.56	105.58	105.6	105.62	105.64	105.66	105.68	105.7	105.72	105.74	105.76	105.78	105.8	105.82	105.84	105.86	105.88	105.9	105.92	105.94	105.96	105.98	106
105.02	105.04	105.06	105.08	105.1	105.12	105.14	105.16	105.18	105.2	105.22	105.24	105.26	105.28	105.3	105.32	105.34	105.36	105.38	105.4	105.42	105.44	105.46	105.48	105.5	105.52	105.54	105.56	105.58	105.6	105.62	105.64	105.66	105.68	105.7	105.72	105.74	105.76	105.78	105.8	105.82	105.84	105.86	105.88	105.9	105.92	105.94	105.96	105.98	106
105.02	105.04	105.06	105.08	105.1	105.12	105.14	105.16	105.18	105.2	105.22	105.24	105.26	105.28	105.3	105.32	105.34	105.36	105.38	105.4	105.42	105.44	105.46	105.48	105.5	105.52	105.54	105.56	105.58	105.6	105.62	105.64	105.66	105.68	105.7	105.72	105.74	105.76	105.78	105.8	105.82	105.84	105.86	105.88	105.9	105.92	105.94	105.96	105.98	106
105.02	105.04	105.06	105.08	105.1	105.12	105.14	105.16	105.18	105.2	105.22	105.24	105.26	105.28	105.3	105.32	105.34	105.36	105.38	105.4	105.42	105.44	105.46	105.48	105.5	105.52	105.54	105.56	105.58	105.6	105.62	105.64	105.66	105.68	105.7	105.72	105.74	105.76	105.78	105.8	105.82	105.84	105.86	105.88	105.9	105.92	105.94	105.96	105.98	106
105.02	105.04	105.06	105.08	105.1	105.12	105.14	105.16	105.18	105.2	105.22	105.24	105.26	105.28	105.3	105.32	105.34	105.36	105.38	105.4	105.42	105.44	105.46	105.48	105.5	105.52	105.54	105.56	105.58	105.6	105.62	105.64	105.66	105.68	105.7	105.72	105.74	105.76	105.78	105.8	105.82	105.84	105.86	105.88	105.9	105.92	105.94	105.96	105.98	106
105.02	105.04	105.06	105.08	105.1	105.12	105.14	105.16	105.18	105.2	105.22	105.24	105.26	105.28	105.3	105.32	105.34	105.36	105.38	105.4	105.42	105.44	105.46	105.48	105.5	105.52	105.54	105.56	105.58	105.6	105.62	105.64	105.66	105.68	105.7	105.72	105.74	105.76	105.78	105.8	105.82	105.84	105.86	105.88	105.9	105.92	105.94	105.96	105.98	106
105.02	105.04	105.06	105.08	105.1	105.12	105.14	105.16	105.18	105.2	105.22	105.24	105.26	105.28	105.3	105.32	105.34	105.36	105.38	105.4	105.42	105.44	105.46	105.48	105.5	105.52	105.54	105.56	105.58	105.6	105.62	105.64	105.66	105.68	105.7	105.72	105.74	105.76	105.78	105.8	105.82	105.84	105.86	105.88	105.9	105.92	105.94	105.96	105.98	106
105.02	105.04	105.06	105.08	105.1	105.12	105.14	105.16	105.18	105.2	105.22	105.24	105.26	105.28	105.3	105.32	105.34	105.36	105.38	105.4	105.42	105.44	105.46	105.48	105.5	105.52	105.54	105.56	105.58	105.6	105.62	105.64	105.66	105.68	105.7	105.72	105.74	105.76	105.78	105.8	105.82	105.84	105.86	105.88	105.9	105.92	105.94	105.96	105.98	106
105.02	105.04	105.06	105.08	105.1	105.12	105.14	105.16	105.18	105.2	105.22	105.24	105.26	105.28	105.3	105.32	105.34	105.36	105.38	105.4	105.42	105.44	105.46	105.48	105.5	105.52	105.54	105.56	105.58	105.6	105.62	105.64	105.66	105.68	105.7	105.72	105.74	105.76	105.78	105.8	105.82	105.84	105.86	105.88	105.9	105.92	105.94	105.96	105.98	106
105.02	105.04	105.06	105.08	105.1	105.12	105.14	105.16	105.18	105.2	105.22	105.24	105.26	105.28	105.3	105.32	105.34	105.36	105.38	105.4	105.42	105.44	105.46	105.48	105.5	105.52	105.54	105.56	105.58	105.6	105.62	105.64	105.66	105.68	105.7	105.72	105.74	105.76	105.78	105.8	105.82	105.84	105.86	105.88	105.9	105.92	105.94	105.96	105.98	106
105.02	105.04	105.06	105.08	105.1	105.12	105.14	105.16	105.18	105.2	105.22	105.24	105.26	105.28	105.3	105.32	105.34	105.36	105.38	105.4	105.42	105.44	105.46	105.48	105.5	105.52	105.54	105.56	105.58	105.6	105.62	105.64	105.66	105.68	105.7	105.72	105.74	105.76	105.78	105.8	105.82	105.84	105.86	105.88	105.9	105.92	105.94	105.96	105.98	106
105.02	105.04	105.06	105.08	105.1	105.12	105.14	105.16	105.18	105.2	105.22	105.24	105.26	105.28	105.3	105.32	105.34	105.36	105.38	105.4	105.42	105.44	105.46	105.48	105.5	105.52	105.54	105.56	105.58	105.6	105.62	105.64	105.66	105.68	105.7	105.72	105.74	105.76	105.78	105.8	105.82	105.84	105.86	105.88	105.9	105.92	105.94	105.96	105.98	106
105.02	105.04	105.06	105.08	105.1	105.12	105.14	105.16	105.18	105.2	105.22	105.24	105.26	105.28	105.3	105.32	105.34	105.36	105.38	105.4	105.42	105.44	105.46	105.48	105.5	105.52	105.54	105.56	105.58	105.6	105.62	105.64	105.66	105.68	105.7	105.72	105.74	105.76	105.78	105.8	105.82	105.84	105.86	105.88	105.9	105.92	105.94	105.96	105.98	106
105.02	105.04	105.06	105.08	105.1	105.12	105.14	105.16	105.18	105.2	105.22	105.24	105.26	105.28	105.3	105.32	105.34	105.36	105.38	105.4	105.42	105.44	105.46	105.48	105.5	105.52	105.54	105.56	105.58	105.6	105.62	105.64	105.66	105.68	105.7	105.72	105.74	105.76	105.78	105.8	105.82	105.84	105.86	105.88	105.9	105.92	105.94	105.96	105.98	106
105.02	105.04	105.06	105.08	105.1	105.12	105.14	105.16	105.18	105.2	105.22	105.24	105.26	105.28	105.3	105.32	105.34	105.36	105.38	105.4	105.42	105.44	105.46	105.48	105.5	105.52	105.54	105.56	105.58	105.6	105.62	105.64	105.66	105.68	105.7	105.72	105.74	105.76	105.78	105.8	105.82	105.84	105.86	105.88	105.9	105.92	105.94	105.96	105.98	106
105.02	105.04	105.06	105.08	105.1	105.12	105.14	105.16	105.18	105.2	105.22	105.24	105.26	105.28	105.3	105.32	105.34	105.36	105.38	105.4	105.42	105.44	105.46	105.48	105.5	105.52	105.54	105.56	105.58	105.6	105.62	105.64	105.66	105.68	105.7	105.72	105.74	105.76	105.78	105.8	105.82	105.84	105.86	105.88	105.9	105.92	105.94	105.96	105.98	106
105.02	105.04	105.06	105.08	105.1	105.12	105.14	105.16	105.18	105.2	105.22	105.24	105.26	105.28	105.3	105.32	105.34	105.36	105.38	105.4	105.42	105.44	105.46	105.48	105.5	105.52	105.54	105.56	105.58	105.6	105.62	105.64	105.66	105.68	105.7	105.72	105.74	105.76	105.78	105.8	105.82	105.84	105.86	105.88	105.9	105.92	105.94	105.96	105.98	106
105.02	105.04	105.06	105.08	105.1	105.12	105.14	105.16	105.18	105.2	105.22	105.24	105.26	105.28	105.3	105.32	105.34	105.36	105.38	105.4	105.42	105.44	105.46	105.48	105.5	105.52	105.54	105.56	105.58	105.6	105.62	105.64	105.66	105.68	105.7	105.72	105.74	105.76	105.78	105.8	105.82	105.84	105.86	105.88	105.9	105.92	105.94	105.96	105.98	106
105.02	105.04	105.06	105.08	105.1	105.12	105.14	105.16	105.18	105.2	105.22	105.24	105.26	105.28	105.3	105.32	105.34	105.36	105.38	105.4	105.42	105.44	105.46	105.48	105.5	105.52	105.54	105.56	105.58	105.6	105.62	105.64	105.66	105.68	105.7	105.72	105.74	105.76	105.78	105.8	105.82	105.84	105.86	105.88	105.9	105.92	105.94	105.96	105.98	106
105.02	105.04	105.06	105.08	105.1	105.12	105.14	105.16	105.18	105.2	105.22	105.24	105.26	105.28	105.3	105.32	105.34	105.36	105.38	105.4	105.42	105.44	105.46	105.48	105.5	105.52	105.54	105.56	105.58	105.6	105.62	105.64	105.66	105.68	105.7	105.72	105.74	105.76	105.78	105.8	105.82	105.84	105.86	105.88	105.9	105.92	105.94	105.96	105.98	106
105.02	105.04	105.06	105.08	105.1	105.12	105.14	105.16	105.18	105.2	105.22	105.24	105.26	105.28	105.3	105.32	105.34	105.36	105.38	105.4	105.42	105.44	105.46	105.48	105.5	105.52	105.54	105.56	105.58	105.6	105.62	105.64	105.66	105.68	105.7	105.72	105.74	105.76	105.78	105.8	105.82	105.84	105.86	105.88	105.9	105.92	105.94	105.96	105.98	106
105.02	105.04	105.06	105.08	105.1	105.12	105.14	105.16	105.18	105.2	105.22	105.24	105.26	105.28	105.3	105.32	105.34	105.36	105.38	105.4	105.42	105.44	105.46	105.48	105.5	105.52	105.54	105.56	105.58	105.6	105.62	105.64	105.66	105.68	105.7	105.72	105.74	105.76	105.78	105.8	105.82	105.84	105.86	105.88	105.9	105.92	105.94	105.96	105.98	106
105.02	105.04	105.06	105.08	105.1	105.12	105.14	105.16	105.18	105.2	105.22	105.24	105.26	105.28	105.3	105.32	105.34	105.36	105.38	105.4	105.42	105.44	105.46	105.48	105.5	105.52	105.54	105.56	105.58	105.6	105.62	105.64	105.66	105.68	105.7	105.72	105.74	105.76	105.78	105.8	105.82	105.84	105.86	105.88	105.9	105.92	105.94	105.96	105.98	106
105.02	105.04	105.06	105.08	105.1	105.12	105.14	105.16	105.18	105.2	105.22	105.24	105.26	105.28	105.3	105.32	105.34	105.36	105.38	105.4	105.42	105.44	105.46	105.48	105.5	105.52	105.54	105.56	105.58	105.6	105.62	105.64	105.66	105.68	105.7	105.72	105.74	105.76	105.78	105.8	105.82	105.84	105.86	105.88	105.9	105.92	105.94	105.96	105.98	106
105.02	105.04	105.06	105.08	105.1	105.12	105.14	105.16	105.18	105.2	105.22	105.24	105.26	105.28	105.3	105.32	105.34	105.36	105.38	105.4	105.42	105.44	105.46	105.48	105.5	105.52	105.54	105.56	105.58	105.6	105.62	105.64	105.66	105.68	105.7	105.72	105.74	105.76	105.78	105.8	105.82	105.84	105.86	105.88	105.9	105.92	105.94	105.96	105.98	106
105.02	105.04	105.06	105.08	105.1	105.12	105.14	105.16	105.18	105.2	105.22	105.24	105.26	105.28	105.3	105.32	105.34	105.36	105.38	105.4	105.42	105.44	105.46	105.48	105.5	105.52	105.54	105.56	105.58	105.6	105.62	105.64	105.66	105.68	105.7	105.72	105.74	105.76	105.78	105.8	105.82	105.84	105.86	105.88	105.9	105.92	105.94	105.96	105.98	106
105.02	105.04	105.06	105.08	105.1	105.12	105.14	105.16	105.18	105.2	105.22	105.24	105.26	105.28	105.3	105.32	105.34	105.36	105.38	105.4	105.42	105.44	105.46	105.48	105.5	105.52	105.54	105.56	105.58	105.6	105.62	105.64	105.66	105.68	105.7	105.72	105.74	105.76	105.78	105.8	105.82	105.84	105.86	105.88	105.9	105.92	105.94	105.96	105.98	106
105.02	105.04	105.06	105.08	105.1	105.12	105.14	105.16	105.18	105.2	105.22	105.24	105.26	105.28	105.3	105.32	105.34	105.36	105.38	105.4	105.42	105.44	105.46	105.48	105.5	105.52	105.54	105.56	105.58	105.6	105.62	105.64	105.66	105.68	105.7	105.72	105.74	105.76	105.78	105.8	105.82	105.84	105.86	105.88	105.9	105.92	105.94	105.96	105.98	106
105.02	105.04	105.06	105.08	105.1	105.12	105.14	105.16	105.18	105.2	105.22	105.24	105.26	105.28	105.3	105.32	105.34	105.36	105.38	105.4	105.42	105.44	105.46	105.48	105.5	105.52	105.54	105.56	105.58	105.6	105.62	105.64	105.66	105.68	105.7	105.72	105.74	105.76	105.78	105.8	105.82	105.84	105.86	105.88	105.9	105.92	105.94	105.96	105.98	106
105.02	105.04	105.06	105.08	105.1	105.12	105.14	105.16	105.18	105.2	105.22	105.24	105.26	105.28	105.3	105.32	105.34	105.36	105.38	105.4	105.42	105.44	105.46	105.48	105.5	105.52	105.54	105.56	105.58	105.6	105.62	105.64	105.66	105.68	105.7	105.72	105.74	105.76	105.78	105.8	105.82	105.84	105.86	105.88	105.9	105.92	105.94	105.96	105.98	106
105.02	105.04	105.06	105.08	105.1	105.12	105.14	105.16	105.18	105.2	105.22	105.24	105.26	105.28	105.3	105.32	105.34	105.36	105.38	105.4	105.42	105.44	105.46	105.48	105.5	105.52	105.54	105.56	105.58	105.6	105.62	105.64	105.66	105.68	105.7	105.72	105.74	105.76	105.78	105.8	105.82	105.84	105.86	105.88	105.9	105.92	105.94	105.96	105.98	106
105.02	105.04	105.06	105.08	105.1	105.12	105.14	105.16	105.18	105.2	105.22	105.24	105.26	105.28	105.3	105.32	105.34	105.36	105.38	105.4	105.42	105.44	105.46	105.48	105.5	105.52	105.54	105.56	105.58	105.6	105.62	105.64	105.66	105.68	105.7	105.72	105.74	105.76	105.78	105.8	105.82	105.84	105.86	105.88	105.9	105.92	105.94	105.96	105.98	106
105.02	105.04	105.06	105.08	105.1	105.12	105.14	105.16	105.18	105.2	105.22	105.24	105.26	105.28	105.3	105.32	105.34	105.36	105.38	105.4	105.42	105.44	105.46	105.48	105.5	105.52	105.54	105.56	105.58	105.6	105.62	105.64	105.66	105.68	105.7	105.72	105.74	105.76	105.78	105.8	105.82	105.84	105.86	105.88	105.9	105.92	105.94	105.96	105.98	106
105.02	105.04	105.06	105.08	105.1	105.12	105.14	105.16	105.18	105.2	105.22	105.24	105.26	105.28	105.3	105.32	105.34	105.36	105.38	105.4	105.42	105.44	105.46	105.48	105.5	105.52	105.54	105.56	105.58	105.6	105.62	105.64	105.66	105.68	105.7	105.72	105.74	105.76	105.78	105.8	105.82	105.84	105.86	105.88	105.9	105.92	105.94	105.96	105.98	106
105.02	105.04	105.06	105.08	105.1	105.12	105.14	105.16	105.18	105.2	105.22	105.24	105.26	105.28	105.3	105.32	105.34	105.36	105.38	105.4	105.42	105.44	105.46	105.48	105.5	105.52	105.54	105.56	105.58	105.6	105.62	105.64	105.66	105.68	105.7	105.72	105.74	105.76	105.78	105.8	105.82	105.84	105.86	105.88	105.9	105.92	105.94	105.96	105.98	106
105.02	105.04	105.06	105.08	105.1	105.12	105.14	105.16	105.18	105.2	105.22	105.24	105.26	105.28	105.3	105.32	105.34	105.36	105.38	105.4	105.42	105.44	105.46	105.48	105.5	105.52	105.54	105.56	105.58	105.6	105.62	105.64	105.66	105.68	105.7	105.72	105.74	105.76	105.78	105.8	105.82	105.84	105.86	105.88	105.9	105.92	105.94	105.96	105.98	106
105.02	105.04	105.06	105.08	105.1	105.12	105.14	105.16	105.18	105.2	105.22	105.24	105.26	105.28	105.3	105.32	105.34	105.36	105.38	105.4	105.42	105.44	105.46	105.48	105.5	105.52	105.54	105.56	105.58	105.6	105.62	105.64	105.66	105.68	105.7	105.72	105.74	105.76	105.78	105.8	105.82	105.84	105.86	105.88	105.9	105.92	105.94	105.96	105.98	106
105.02	105.04	105.06	105.08	105.1	105.12	105.14	105.16	105.18	105.2	105.22	105.24	105.26	105.28	105.3	105.32	105.34	105.36	105.38	105.4	105.42	105.44	105.46	105.48	105.5	105.52	105.54	105.56	105.58	105.6	105.62	105.64	105.66	105.68	105.7	105.72	105.74	105.76	105.78	105.8	105.82	105.84	105.86	105.88	105.9	105.92	105.94	105.96	105.98	106
105.02	105.04	105.06	105.08	105.1	105.12	105.14	105.16	105.18	105.2	105.22	105.24	105.26	105.28	105.3	105.32	105.34	105.36	105.38	105.4	105.42	105.44	105.46	105.48	105.5	105.52	105.54	105.56	105.58	105.6	105.62	105.64	105.66	105.68	105.7	105.72	105.74	105.76	105.78	105.8	105.82	105.84	105.86	105.88	105.9	105.92	105.94	105.96	105.98	106
105.02	105.04	105.06	105.08	105.1	105.12	105.14	105.16	105.18	105.2	105.22	105.24	105.26	105.28	105.3	105.32	105.34	105.36	105.38	105.4	105.42	105.44	105.46	105.48	105.5	105.52	105.54	105.56	105.58	105.6	105.62	105.64	105.66	105.68	105.7	105.72	105.74	105.76	105.78	105.8	105.82	105.84	105.86	105.88	105.9	105.92	105.94	105.96	105.98	106
105.02	105.04	105.06	105.08	105.1	105.12	105.14	105.16	105.18	105.2	105.22	105.24	105.26	105.28	105.3	105.32	105.34	105.36	105.38	105.4	105.42	105.44	105.46	105.48	105.5	105.52	105.54	105.56	105.58	105.6	105.62	105.64	105.66	105.68	105.7	105.72	105.74	105.76	105.78	105.8	105.82	105.84	105.86	105.88	105.9	105.92	105.94	105.96	105.98	106
105.02	105.04	105.06	105.08	105.1	105.12	105.14	105.16	105.18	105.2	105.22	105.24	105.26	105.28	105.3	105.32	105.34	105.36	105.38	105.4	105.42	105.44	105.46	105.48	105.5	105.52	105.54	105.56	105.58	105.6	105.62	105.64	105.66	105.68	105.7	105.72	105.74	105.76	105.78	105.8	105.82	105.84	105.86	105.88	105.9	105.92	105.94	105.96	105.98	106
105.02	105.04	105.06	105.08	105.1	105.12	105.14	105.16	105.18	105.2	105.22	105.24	105.26	105.28	105.3	105.32	105.34	105.36	105.38	105.4	105.42	105.44	105.46	105.48	105.5	105.52	105.54	105.56	105.58	105.6	105.62	105.64	105.66	105.68	105.7	105.72	105.74	105.76	105.78	105.8	105.82	105.84	105.86	105.88	105.9	105.92	105.94	105.96	105.98	106
105.02	105.04	105.06	105.08	105.1	105.12	105.14	105.16	105.18	105.2	105.22	105.24	105.26	105.28	105.3	105.32	105.34	105.36	105.38	105.4	105.42	105.44	105.46	105.48	105.5	105.52	105.54	105.56	105.58	105.6	105.62	105.64	105.66	105.68	105.7	105.72	105.74	105.76	105.78	105.8	105.82	105.84	105.86	105.88	105.9	105.92	105.94	105.96	105.98	106
105.02	105.04	105.06	105.08	105.1	105.12	105.14	105.16	105.18	105.2	105.22	105.24	105.26	105.28	105.3	105.32	105.34	105.36	105.38	105.4	105.42	105.44	105.46	105.48	105.5	105.52	105.54	105.56	105.58	105.6	105.62	105.64	105.66	105.68	105.7	105.72	105.74	105.76	105.78	105.8	105.82	105.84	105.86	105.88	105.9	105.92	105.94	105.96	105.98	106
105.02	105.04	105.06	105.08	105.1	105.12	105.14	105.16	105.18	105.2	105.22	105.24	105.26	105.28	105.3	105.32	105.34	105.36	105.38	105.4	105.42	105.44	105.46	105.48	105.5	105.52	105.54	105.56	105.58	105.6	105.62	105.64	105.66	105.68	105.7	105.72	105.74	105.76	105.78	105.8	105.82	105.84	105.86	105.88	105.9	105.92	105.94	105.96	105.98	106
105.02	105.04	105.06	105.08	105.1	105.12	105.14	105.16	105.18	105.2	105.22	105.24	105.26	105.28	105.3	105.32	105.34	105.36	105.38	105.4	105.42	105.44	105.46	105.48	105.5	105.52	105.54	105.56	105.58	105.6	105.62	105.64	105.66	105.68	105.7	105.72	105.74	105.76	105.78	105.8	105.82	105.84	105.86	105.88	105.9	105.92	105.94	105.96	105.98	106
105.02	105.04	105.06	105.08	105.1	105.12	105.14	105.16	105.18	105.2	105.22	105.24	105.26	105.28	105.3	105.32	105.34	105.36	105.38	105.4	105.42	105.44	105.46	105.48	105.5	105.52	105.54	105.56	105.58	105.6	105.62	105.64	105.66	105.68	105.7	105.72	105.74	105.76	105.78	105.8	105.82	105.84	105.86	105.88	105.9	105.92	105.94	105.96	105.98	106
105.02	105.04	105.06	105.08	105.1	105.12	105.14	105.16	105.18	105.2	105.22	105.24	105.26	105.28	105.3	105.32	105.34	105.36	105.38	105.4	105.42	105.44	105.46	105.48	105.5	105.52	105.54	105.56	105.58	105.6	105.62	105.64	105.66	105.68	105.7	105.72	105.74	105.76	105.78	105.8	105.82	105.84	105.86	105.88	105.9	105.92	105.94	105.96	105.98	106
105.02	105.04	105.06	105.08	105.1	105.12	105.14	105.16	105.18	105.2	105.22	105.24	105.26	105.28	105.3	105.32	105.34	105.36	105.38	105.4	105.42	105.44	105.46	105.48	105.5	105.52	105.54	105.56	105.58	105.6	105.62	105.64	105.66	105.68	105.7	105.72	105.74	105.76	105.78	105.8	105.82	105.84	105.86	105.88	105.9	105.92	105.94	105.96	105.98	106
105.02	105.04	105.06	105.08	105.1	105.12	105.14	105.16	105.18	105.2	105.22	105.24	105.26	105.28	105.3	105.32	105.34	105.36	105.38	105.4	105.42	105.44	105.46	105.48	105.5	105.52	105.54	105.56	105.58	105.6	105.62	105.64	105.66	105.68	105.7	105.72	105.74	105.76	105.78	105.8	105.82	105.84	105.86	105.88	105.9	105.92	105.94	105.96	105.98	106
105.02	105.04	105.06	105.08	105.1	105.12	105.14	105.16	105.18	105.2	105.22	105.24	105.26	105.28	105.3	105.32	105.34	105.36	105.38	105.4	105.42	105.44	105.46	105.48	105.5	105.52	105.54	105.56	105.58	105.6	105.62	105.64	105.66	105.68	105.7	105.72	105.74	105.76	105.78	105.8	105.82	105.84	105.86	105.88	105.9	105.92	105.94	105.96	105.98	106
105.02	105.04	105.06	105.08	105.1	105.12	105.14	105.16	105.18	105.2	105.22	105.24	105.26	105.28	105.3	105.32	105.34	105.36	105.38	105.4	105.42	105.44	105.46	105.48	105.5	105.52	105.54	105.56	105.58	105.6	105.62	105.64	105.66	105.68	105.7	105.72	105.74	105.76	105.78	105.8	105.82	105.84	105.86	105.88	105.9	105.92	105.94	105.96	105.98	106
105.02	105.04	105.06	105.08	105.1	105.12	105.14	105.16	105.18	105.2	105.22	105.24	105.26	105.28	105.3	105.32	105.34	105.36	105.38	105.4	105.42	105.44	105.46	105.48	105.5	105.52	105.54	105.56	105.58	105.6	105.62	105.64	105.66	105.68	105.7	105.72	105.74	105.76	105.78	105.8	105.82	105.84	105.86	105.88	105.9	105.92	105.94	105.96	105.98	106
105.02	105.04	105.06	105.08	105.1	105.12	105.14	105.16	105.18	105.2	105.22	105.24	105.26	105.28	105.3	105.32	105.34	105.36	105.38	105.4	105.42	105.44	105.46	105.48	105.5	105.52	105.54	105.56	105.58	105.6	105.62	105.64	105.66	105.68	105.7	105.72	105.74	105.76	105.78	105.8	105.82	105.84	105.86	105.88	105.9	105.92	105.94	105.96	105.98	106
105.02	105.04	105.06	105.08	105.1	105.12	105.14	105.16	105.18	105.2	105.22	105.24	105.26	105.28	105.3	105.32	105.34	105.36	105.38	105.4	105.42	105.44	105.46	105.48	105.5	105.52	105.54	105.56	105.58	105.6	105.62	105.64	105.66	105.68	105.7	105.72	105.74	105.76	105.78	105.8	105.82	105.84	105.86	105.88	105.9	105.92	105.94	105.96	105.98	106
105.02	105.04	105.06	105.08	105.1	105.12	105.14	105.16	105.18	105.2	105.22	105.24	105.26	105.28	105.3	105.32	105.34	105.36	105.38	105.4	105.42	105.44	105.46	105.48	105.5	105.52	105.54	105.56	105.58	105.6	105.62	105.64	105.66	105.68	105.7	105.72	105.74	105.76	105.78	105.8	105.82	105.84	105.86	105.88	105.9	105.92	105.94	105.96	105.98	106
105.02	105.04	105.06	105.08	105.1	105.12	105.14	105.16	105.18	105.2	105.22	105.24	105.26	105.28	105.3	105.32	105.34	105.36	105.38	105.4	105.42	105.44	105.46	105.48	105.5	105.52	105.54	105.56	105.58	105.6	105.62	105.64	105.66	105.68	105.7	105.72	105.74	105.76	105.78	105.8	105.82	105.84	105.86	105.88	105.9	105.92	105.94	105.96	105.98	106
105.02	105.04	105.06	105.08	105.1	105.12	105.14	105.16	105.18	105.2	105.22	105.24	105.26	105.28	105.3	105.32	105.34	105.36	105.38	105.4	105.42	105.44	105.46	105.48	105.5	105.52	105.54	105.56	105.58	105.6	105.62	105.64	105.66	105.68	105.7	105.72	105.74	105.76	105.78	105.8	105.82	105.84	105.86	105.88	105.9	105.92	105.94	105.96	105.98	106
105.02	105.04	105.06	105.08	105.1	105.12	105.14	105.16	105.18	105.2	105.22	105.24	105.26	105.28	105.3	105.32	105.34	105.36	105.38	105.4	105.42	105.44	105.46	105.48	105.5	105.52	105.54	105.56	105.58	105.6	105.62	105.64	105.66	105.68	105.7	105.72	105.74	105.76	105.78	105.8	105.82	105.84	105.86	105.88	105.9	105.92	105.94	105.96	105.98	106
105.02	105.04	105.06	105.08	105.1	105.12	105.14	105.16	105.18	105.2	105.22	105.24	105.26	105.28	105.3	105.32	105.34	105.36	105.38	105.4	105.42	105.44	105.46	105.48	105.5	105.52	105.54	105.56	105.58	105.6	105.62	105.64	105.66	105.68	105.7	105.72	105.74	105.76	105.78	105.8	105.82	105.84	105.86	105.88	105.9	105.92	105.94	105.96	105.98	106
105.02	105.04	105.06	105.08	105.1	105.12	105.14	105.16	105.18	105.2	105.22	105.24	105.26	105.28	105.3	105.32	105.34	105.36	105.38	105.4	105.42	105.44	105.46	105.48	105.5	105.52	105.54	105.56	105.58	105.6	105.62	105.64	105.66	105.68	105.7	105.72	105.74	105.76	105.78	105.8	105.82	105.84	105.86	105.88	105.9	105.92	105.94	105.96	105.98	106
105.02	105.04	105.06	105.08	105.1	105.12	105.14	105.16	105.18	105.2	105.22	105.24	105.26	105.28	105.3	105.32	105.34	105.36	105.38	105.4	105.42	105.44	105.46	105.48	105.5	105.52	105.54	105.56	105.58	105.6	105.62	105.64	105.66	105.68	105.7	105.72	105.74	105.76	105.78	105.8	105.82	105.84	105.86	105.88	105.9	105.92	105.94	105.96	105.98	106
105.02	105.04	105.06	105.08	105.1	105.12	105.14	105.16	105.18	105.2	105.22	105.24	105.26	105.28	105.3	105.32	105.34	105.36	105.38	105.4	105.42	105.44	105.46	105.48	105.5	105.52	105.54	105.56	105.58	105.6	105.62	105.64	105.66	105.68	105.7	105.72	105.74	105.76	105.78	105.8	105.82	105.84	105.86	105.88	105.9	105.92	105.94	105.96	105.98	106
105.02	105.04	105.06	105.08	105.1	105.12	105.14	105.16	105.18	105.2	105.22	105.24	105.26	105.28	105.3	105.32	105.34	105.36	105.38	105.4	105.42	105.44	105.46	105.48	105.5	105.52	105.54	105.56	105.58	105.6	105.62	105.64	105.66	105.68	105.7	105.72	105.74	105.76	105.78	105.8	105.82	105.84	105.86	105.88	105.9	105.92	105.94	105.96	105.98	106
105.02	105.04	105.06	105.08	105.1	105.12	105.14	105.16	105.18	105.2	105.22	105.24	105.26	105.28	105.3	105.32	105.34	105.36	105.38	105.4	105.42	105.44	105.46	105.48	105.5	105.52	105.54	105.56	105.58	105.6	105.62	105.64	105.66	105.68	105.7	105.72	105.74	105.76	105.78	105.8	105.82	105.84	105.86	105.88	105.9	105.92	105.94	105.96	105.98	106
105.02	105.04	105.06	105.08	105.1	105.12	105.14	105.16	105.18	105.2	105.22	105.24	105.26	105.28	105.3	105.32	105.34	105.36	105.38	105.4	105.42	105.44	105.46	105.48	105.5	105.52	105.54	105.56	105.58	105.6	105.62	105.64	105.66	105.68	105.7	105.72	105.74	105.76	105.78	105.8	105.82	105.84	105.86	105.88	105.9	105.92	105.94	105.96	105.98	106
105.02	105.04	105.06	105.08	105.1	105.12	105.14	105.16	105.18	105.2	105.22	105.24	105.26	105.28	105.3	105.32	105.34	105.36	105.38	105.4	105.42	105.44	105.46	105.48	105.5	105.52	105.54	105.56	105.58	105.6	105.62	105.64	105.66	105.68	105.7	105.72	105.74	105.76	105.78	105.8	105.82	105.84	105.86	105.88	105.9	105.92	105.94	105.96	105.98	106
105.02	105.04	105.06	105.08	105.1	105.12	105.14	105.16	105.18	105.2	105.22	105.24	105.26	105.28	105.3	105.32	105.34	105.36	105.38	105.4	105.42	105.44	105.46	105.48	105.5	105.52	105.54	105.56	105.58	105.6	105.62	105.64	105.66	105.68	105.7	105.72	105.74	105.76	105.78	105.8	105.82	105.84	105.86	105.88	105.9	105.92	105.94	105.96	105.98	106
105.02	105.04	105.06	105.08	105.1	105.12	105.14	105.16	105.18	105.2	105.22	105.24	105.26	105.28	105.3	105.32	105.34	105.36	105.38	105.4	105.42	105.44	105.46	105.48	105.5	105.52	105.54	105.56	105.58	105.6	105.62	105.64	105.66	105.68	105.7	105.72	105.74	105.76	105.78	105.8	105.82	105.84	105.86	105.88	105.9	105.92	105.94	105.96	105.98	106
105.02	105.04	105.06	105.08	105.1	105.12	105.14	105.16	105.18	105.2	105.22	105.24	105.26	105.28	105.3	105.32	105.34	105.36	105.38	105.4	105.42	105.44	105.46	105.48	105.5	105.52	105.54	105.56	105.58	105.6	105.62	105.64	105.66	105.68	105.7	105.72	105.74	105.76	105.78	105.8	105.82	105.84	105.86	105.88	105.9	105.92	105.94	105.96	105.98	106
105.02	105.04	105.06	105.08	105.1	105.12	105.14	105.16	105.18	105.2	105.22	105.24	105.26	105.28	105.3	105.32	105.34	105.36	105.38	105.4	105.42	105.44	105.46	105.48	105.5	105.52	105.54	105.56	105.58	105.6	105.62	105.64	105.66	105.68	105.7	105.72	105.74	105.76	105.78	105.8	105.82	105.84	105.86	105.88	105.9	105.92	105.94	105.96	105.98	106
105.02	105.04	105.06	105.08	105.1	105.12	105.14	105.16	105.18	105.2	105.22	105.24	105.26	105.28	105.3	105.32	105.34	105.36	105.38	105.4	105.42	105.44	105.46	105.48	105.5	105.52	105.54	105.56	105.58	105.6	105.62	105.64	105.66	105.68	105.7	105.72	105.74	105.76	105.78	105.8	105.82	105.84	105.86	105.88	105.9	105.92	105.94	105.96	105.98	106
105.02	105.04	105.06	105.08	105.1	105.12	105.14	105.16	105.18	105.2	105.22	105.24	105.26	105.28	105.3	105.32	105.34	105.36	105.38	105.4	105.42	105.44	105.46	105.48	105.5	105.52	105.54	105.56	105.58	105.6	105.62	105.64	105.66	105.68	105.7	105.72	105.74	105.76	105.78	105.8	105.82	105.84	105.86	105.88	105.9	105.92	105.94	105.96	105.98	106
105.02	105.04	105.06	105.08	105.1	105.12	105.14	105.16	105.18	105.2	105.22	105.24	105.26	105.28	105.3	105.32	105.34	105.36	105.38	105.4	105.42	105.44	105.46	105.48	105.5	105.52	105.54	105.56	105.58	105.6	105.62	105.64	105.66	105.68	105.7	105.72	105.74	105.76	105.78	105.8	105.82	105.84	105.86	105.88	105.9	105.92	105.94	105.96	105.98	106
105.02	105.04	105.06	105.08	105.1	105.12	105.14	105.16	105.18	105.2	105.22	105.24	105.26	105.28	105.3	105.32	105.34	105.36	105.38	105.4	105.42	105.44	105.46	105.48	105.5	105.52	105.54	105.56	105.58	105.6	105.62	105.64	105.66	105.68	105.7	105.72	105.74	105.76	105.78	105.8	105.82	105.84	105.86	105.88	105.9	105.92	105.94	105.96	105.98	106
105.02	105.04	105.06	105.08	105.1	105.12	105.14	105.16	105.18	105.2	105.22	105.24	105.26	105.28	105.3	105.32	105.34	105.36	105.38	105.4	105.42	105.44	105.46	105.48	105.5	105.52	105.54	105.56	105.58	105.6	105.62	105.64	105.66	105.68	105.7	105.72	105.74	105.76	105.78	105.8	105.82	105.84	105.86	105.88	105.9	105.92	105.94	105.96	105.98	106
105.02	105.04	105.06	105.08	105.1	105.12	105.14	105.16	105.18	105.2	105.22	105.24	105.26	105.28	105.3	105.32	105.34	105.36	105.38	105.4	105.42	105.44	105.46	105.48	105.5	105.52	105.54	105.56	105.58	105.6	105.62	105.64	105.66	105.68	105.7	105.72	105.74	105.76	105.78	105.8	105.82	105.84	105.86	105.88	105.9	105.92	105.94	105.96	105.98	106
105.02	105.04	105.06	105.08	105.1	105.12	105.14	105.16	105.18	105.2	105.22	105.24	105.26	105.28	105.3	105.32	105.34	105.36	105.38	105.4	105.42	105.44	105.46	105.48	105.5	105.52	105.54	105.56	105.58	105.6	105.62	105.64	105.66	105.68	105.7	105.72	105.74	105.76	105.78	105.8	105.82	105.84	105.86	105.88	105.9	105.92	105.94	105.96	105.98	106
105.02	105.04	105.06	105.08	105.1	105.12	105.14	105.16	105.18	105.2	105.22	105.24	105.26	105.28	105.3	105.32	105.34	105.36	105.38	105.4	105.42	105.44	105.46	105.48	105.5	105.52	105.54	105.56	105.58	105.6	105.62	105.64	105.66	105.68	105.7	105.72	105.74	105.76	105.78	105.8	105.82	105.84	105.86	105.88	105.9	105.92	105.94	105.96	105.98	106
105.02	105.04	105.06	105.08	105.1	105.12	105.14	105.16	105.18	105.2	105.22	105.24	105.26	105.28	105.3	105.32	105.34	105.36	105.38	105.4	105.42	105.44	105.46	105.48	105.5	105.52	105.54	105.56	105.58	105.6	105.62	105.64	105.66	105.68	105.7	105.72	105.74	105.76	105.78	105.8	105.82	105.84	105.86	105.88	105.9	105.92	105.94	105.96	105.98	106
105.02	105.04	105.06	105.08	105.1	105.12	105.14	105.16	105.18	105.2	105.22	105.24	105.26	105.28	105.3	105.32	105.34	105.36	105.38	105.4	105.42	105.44	105.46	105.48	105.5	105.52	105.54	105.56	105.58	105.6	105.62	105.64	105.66	105.68	105.7	105.72	105.74	105.76	105.78	105.8	105.82	105.84	105.86	105.88	105.9	105.92	105.94	105.96	105.98	106
105.02	105.04	105.06	105.08	105.1	105.12	105.14	105.16	105.18	105.2	105.22	105.24	105.26	105.28	105.3	105.32	105.34	105.36	105.38	105.4	105.42	105.44	105.46	105.48	105.5	105.52	105.54	105.56	105.58	105.6	105.62	105.64	105.66	105.68	105.7	105.72	105.74	105.76	105.78	105.8	105.82	105.84	105.86	105.88	105.9	105.92	105.94	105.96	105.98	106
105.02	105.04	105.06	105.08	105.1	105.12	105.14	105.16	105.18	105.2	105.22	105.24	105.26	105.28	105.3	105.32	105.34	105.36	105.38	105.4	105.42	105.44	105.46	105.48	105.5	105.52	105.54	105.56	105.58	105.6	105.62	105.64	105.66	105.68	105.7	105.72	105.74	105.76	105.78	105.8	105.82	105.84	105.86	105.88	105.9	105.92	105.94	105.96	105.98	106
105.02	105.04	105.06	105.08	105.1	105.12	105.14	105.16	105.18	105.2	105.22	105.24	105.26	105.28	105.3	105.32	105.34	105.36	105.38	105.4	105.42	105.44	105.46	105.48	105.5	105.52	105.54	105.56	105.58	105.6	105.62	105.64	105.66	105.68	105.7	105.72	105.74	105.76	105.78	105.8	105.82	105.84	105.86	105.88	105.9	105.92	105.94	105.96	105.98	106
105.02	105.04	105.06	105.08	105.1	105.12	105.14	105.16	105.18	105.2	105.22	105.24	105.26	105.28	105.3	105.32	105.34	105.36	105.38	105.4	105.42	105.44	105.46	105.48	105.5	105.52	105.54	105.56	105.58	105.6	105.62	105.64	105.66	105.68	105.7	105.72	105.74	105.76	105.78	105.8	105.82	105.84	105.86	105.88	105.9	105.92	105.94	105.96	105.98	106
105.02	105.04	105.06	105.08	105.1	105.12	105.14	105.16	105.18	105.2	105.22	105.24	105.26	105.28	105.3	105.32	105.34	105.36	105.38	105.4	105.42	105.44	105.46	105.48	105.5	105.52	105.54	105.56	105.58	105.6	105.62	105.64	105.66	105.68	105.7	105.72	105.74	105.76	105.78	105.8	105.82	105.84	105.86	105.88	105.9	105.92	105.94	105.96	105.98	106
105.02	105.04	105.06	105.08	105.1	105.12	105.14	105.16	105.18	105.2	105.22	105.24	105.26	105.28	105.3	105.32	105.34	105.36	105.38	105.4	105.42	105.44	105.46	105.48	105.5	105.52	105.54	105.56	105.58	105.6	105.62	105.64	105.66	105.68	105.7	105.72	105.74	105.76	105.78	105.8	105.82	105.84	105.86	105.88	105.9	105.92	105.94	105.96	105.98	106
105.02	105.04	105.06	105.08	105.1	105.12	105.14	105.16	105.18	105.2	105.22	105.24	105.26	105.28	105.3	105.32	105.34	105.36	105.38	105.4	105.42	105.44	105.46	105.48	105.5	105.52	105.54	105.56	105.58	105.6	105.62	105.64	105.66	105.68	105.7	105.72	105.74	105.76	105.78	105.8	105.82	105.84	105.86	105.88	105.9	105.92	105.94	105.96	105.98	106
105.02	105.04	105.06	105.08	105.1	105.12	105.14	105.16	105.18	105.2	105.22	105.24	105.26	105.28	105.3	105.32	105.34	105.36	105.38	105.4	105.42	105.44	105.46	105.48	105.5	105.52	105.54	105.56	105.58	105.6	105.62	105.64	105.66	105.68	105.7	105.72	105.74	105.76	105.78	105.8	105.82	105.84	105.86	105.88	105.9	105.92	105.94	105.96	105.98	106
105.02	105.04	105.06	105.08	105.1	105.12	105.14	105.16	105.18	105.2	105.22	105.24	105.26	105.28	105.3	105.32	105.34	105.36	105.38	105.4	105.42	105.44	105.46	105.48	105.5	105.52	105.54	105.56	105.58	105.6	105.62	105.64	105.66	105.68	105.7	105.72	105.74	105.76	105.78	105.8	105.82	105.84	105.86	105.88	105.9	105.92	105.94	105.96	105.98	106
105.02	105.04	105.06	105.08	105.1	105.12	105.14	105.16	105.18	105.2	105.22	105.24	105.26	105.28	105.3	105.32	105.34	105.36	105.38	105.4	105.42	105.44	105.46	105.48	105.5	105.52	105.54	105.56	105.58	105.6	105.62	105.64	105.66	105.68	105.7	105.72	105.74	105.76	105.78	105.8	105.82	105.84	105.86	105.88	105.9	105.92	105.94	105.96	105.98	106
105.02	105.04	105.06	105.08	105.1	105.12	105.14	105.16	105.18	105.2	105.22	105.24	105.26	105.28	105.3	105.32	105.34	105.36	105.38	105.4	105.42	105.44	105.46	105.48	105.5	105.52	105.54	105.56	105.58	105.6	105.62	105.64	105.66	105.68	105.7	105.72	105.74	105.76	105.78	105.8	105.82	105.84	105.86	105.88	105.9	105.92	105.94	105.96	105.98	106
105.02	105.04	105.06	105.08	105.1	105.12	105.14	105.16	105.18	105.2	105.22	105.24	105.26	105.28	105.3	105.32	105.34	105.36	105.38	105.4	105.42	105.44	105.46	105.48	105.5	105.52	105.54	105.56	105.58	105.6	105.62	105.64	105.66	105.68	105.7	105.72	105.74	105.76	105.78	105.8	105.82	105.84	105.86	105.88	105.9	105.92	105.94	105.96	105.98	106
105.02	105.04	105.06	105.08	105.1	105.12	105.14	105.16	105.18	105.2	105.22	105.24	105.26	105.28	105.3	105.32	105.34	105.36	105.38	105.4	105.42	105.44	105.46	105.48	105.5	105.52	105.54	105.56	105.58	105.6	105.62	105.64	105.66	105.68	105.7	105.72	105.74	105.76	105.78	105.8	105.82	105.84	105.86	105.88	105.9	105.92	105.94	105.96	105.98	106
105.02	105.04	105.06	105.08	105.1	105.12	105.14	105.16	105.18	105.2	105.22	105.24	105.26	105.28	105.3	105.32	105.34	105.36	105.38	105.4	105.42	105.44	105.46	105.48	105.5	105.52	105.54	105.56	105.58	105.6	105.62	105.64	105.66	105.68	105.7	105.72	105.74	105.76	105.78	105.8	105.82	105.84	105.86	105.88	105.9	105.92	105.94	105.96	105.98	106
105.02	105.04	105.06	105.08	105.1	105.12	105.14	105.16	105.18	105.2	105.22	105.24	105.26	105.28	105.3	105.32	105.34	105.36	105.38	105.4	105.42	105.44	105.46	105.48	105.5	105.52	105.54	105.56	105.58	105.6	105.62	105.64	105.66	105.68	105.7	105.72	105.74	105.76	105.78	105.8	105.82	105.84	105.86	105.88	105.9	105.92	105.94	105.96	105.98	106
105.02	105.04	105.06	105.08	105.1	105.12	105.14	105.16	105.18	105.2	105.22	105.24	105.26	105.28	105.3	105.32	105.34	105.36	105.38	105.4	105.42	105.44	105.46	105.48	105.5	105.52	105.54	105.56	105.58	105.6	105.62	105.64	105.66	105.68	105.7	105.72	105.74	105.76	105.78	105.8	105.82	105.84	105.86	105.88	105.9	105.92	105.94	105.96	105.98	106
105.02	105.04	105.06	105.08	105.1	105.12	105.14	105.16	105.18	105.2	105.22	105.24	105.26	105.28	105.3	105.32	105.34	105.36	105.38	105.4	105.42	105.44	105.46	105.48	105.5	105.52	105.54	105.56	105.58	105.6	105.62	105.64	105.66	105.68	105.7	105.72	105.74	105.76	105.78	105.8	105.82	105.84	105.86	105.88	105.9	105.92	105.94	105.96	105.98	106
105.02	105.04	105.06	105.08	105.1	105.12	105.14	105.16	105.18	105.2	105.22	105.24	105.26	105.28	105.3	105.32	105.34	105.36	105.38	105.4	105.42	105.44	105.46	105.48	105.5	105.52	105.54	105.56	105.58	105.6	105.62	105.64	105.66	105.68	105.7	105.72	105.74	105.76	105.78	105.8	105.82	105.84	105.86	105.88	105.9	105.92	105.94	105.96	105.98	106
105.02	105.04	105.06	105.08	105.1	105.12	105.14	105.16	105.18	105.2	105.22	105.24	105.26	105.28	105.3	105.32	105.34	105.36	105.38	105.4	105.42	105.44	105.46	105.48	105.5	105.52	105.54	105.56	105.58	105.6	105.62	105.64	105.66	105.68	105.7	105.72	105.74	105.76	105.78	105.8	105.82	105.84	105.86	105.88	105.9	105.92	105.94	105.96	105.98	106
105.02	105.04	105.06	105.08	105.1	105.12	105.14	105.16	105.18	105.2	105.22	105.24	105.26	105.28	105.3	105.32	105.34	105.36	105.38	105.4	105.42	105.44	105.46	105.48	105.5	105.52	105.54	105.56	105.58	105.6	105.62	105.64	105.66	105.68	105.7	105.72	105.74	105.76	105.78	105.8	105.82	105.84	105.86	105.88	105.9	105.92	105.94	105.96	105.98	106
105.02	105.04	105.06	105.08	105.1	105.12	105.14	105.16	105.18	105.2	105.22	105.24	105.26	105.28	105.3	105.32	105.34	105.36	105.38	105.4	105.42	105.44	105.46	105.48	105.5	105.52	105.54	105.56	105.58	105.6	105.62	105.64	105.66	105.68	105.7	105.72	105.74	105.76	105.78	105.8	105.82	105.84	105.86	105.88	105.9	105.92	105.94	105.96	105.98	106
105.02	105.04	105.06	105.08	105.1	105.12	105.14	105.16	105.18	105.2	105.22	105.24	105.26	105.28	105.3	105.32	105.34	105.36	105.38	105.4	105.42	105.44	105.46	105.48	105.5	105.52	105.54	105.56	105.58	105.6	105.62	105.64	105.66	105.68	105.7	105.72	105.74	105.76	105.78	105.8	105.82	105.84	105.86	105.88	105.9	105.92	105.94	105.96	105.98	106
105.02	105.04	105.06	105.08	105.1	105.12	105.14	105.16	105.18	105.2	105.22	105.24	105.26	105.28	105.3	105.32	105.34	105.36	105.38	105.4	105.42	105.44	105.46	105.48	105.5	105.52	105.54	105.56	105.58	105.6	105.62	105.64	105.66	105.68	105.7	105.72	105.74	105.76	105.78	105.8	105.82	105.84	105.86	105.88	105.9	105.92	105.94	105.96	105.98	106
105.02	105.04	105.06	105.08	105.1	105.12	105.14	105.16	105.18	105.2	105.22	105.24	105.26	105.28	105.3	105.32	105.34	105.36	105.38	105.4	105.42	105.44	105.46	105.48	105.5	105.52	105.54	105.56	105.58	105.6	105.62	105.64	105.66	105.68	105.7	105.72	105.74	105.76	105.78	105.8	105.82	105.84	105.86	105.88	105.9	105.92	105.94	105.96	105.98	106
105.02	105.04	105.06	105.08	105.1	105.12	105.14	105.16	105.18	105.2	105.22	105.24	105.26	105.28	105.3	105.32	105.34	105.36	105.38	105.4	105.42	105.44	105.46	105.48	105.5	105.52	105.54	105.56	105.58	105.6	105.62	105.64	105.66	105.68	105.7	105.72	105.74	105.76	105.78	105.8	105.82	105.84	105.86	105.88	105.9	105.92	105.94	105.96	105.98	106
105.02	105.04	105.06	105.08	105.1	105.12	105.14	105.16	105.18	105.2	105.22	105.24	105.26	105.28	105.3	105.32	105.34	105.36	105.38	105.4	105.42	105.44	105.46	105.48	105.5	105.52	105.54	105.56	105.58	105.6	105.62	105.64	105.66	105.68	105.7	105.72	105.74	105.76	105.78	105.8	105.82	105.84	105.86	105.88	105.9	105.92	105.94	105.96	105.98	106
105.02	105.04	105.06	105.08	105.1	105.12	105.14	105.16	105.18	105.2	105.22	105.24	105.26	105.28	105.3	105.32	105.34	105.36	105.38	105.4	105.42	105.44	105.46	105.48	105.5	105.52	105.54	105.56	105.58	105.6	105.62	105.64	105.66	105.68	105.7	105.72	105.74	105.76	105.78	105.8	105.82	105.84	105.86	105.88	105.9	105.92	105.94	105.96	105.98	106
105.02	105.04	105.06	105.08	105.1	105.12	105.14	105.16	105.18	105.2	105.22	105.24	105.26	105.28	105.3	105.32	105.34	105.36	105.38	105.4	105.42	105.44	105.46	105.48	105.5	105.52	105.54	105.56	105.58	105.6	105.62	105.64	105.66	105.68	105.7	105.72	105.74	105.76	105.78	105.8	105.82	105.84	105.86	105.88	105.9	105.92	105.94	105.96	105.98	106
105.02	105.04	105.06	105.08	105.1	105.12	105.14	105.16	105.18	105.2	105.22	105.24	105.26	105.28	105.3	105.32	105.34	105.36	105.38	105.4	105.42	105.44	105.46	105.48	105.5	105.52	105.54	105.56	105.58	105.6	105.62	105.64	105.66	105.68	105.7	105.72	105.74	105.76	105.78	105.8	105.82	105.84	105.86	105.88	105.9	105.92	105.94	105.96	105.98	106
105.02	105.04	105.06	105.08	105.1	105.12	105.14	105.16	105.18	105.2	105.22	105.24	105.26	105.28	105.3	105.32	105.34	105.36	105.38	105.4	105.42	105.44	105.46	105.48	105.5	105.52	105.54	105.56	105.58	105.6	105.62	105.64	105.66	105.68	105.7	105.72	105.74	105.76	105.78	105.8	105.82	105.84	105.86	105.88	105.9	105.92	105.94	105.96	105.98	106
105.02	105.04	105.06	105.08	105.1	105.12	105.14	105.16	105.18	105.2	105.22	105.24	105.26	105.28	105.3	105.32	105.34	105.36	105.38	105.4	105.42	105.44	105.46	105.48	105.5	105.52	105.54	105.56	105.58	105.6	105.62	105.64	105.66	105.68	105.7	105.72	105.74	105.76	105.78	105.8	105.82	105.84	105.86	105.88	105.9	105.92	105.94	105.96	105.98	106
105.02	105.04	105.06	105.08	105.1	105.12	105.14	105.16	105.18	105.2	105.22	105.24	105.26	105.28	105.3	105.32	105.34	105.36	105.38	105.4	105.42	105.44	105.46	105.48	105.5	105.52	105.54	105.56	105.58	105.6	105.62	105.64	105.66	105.68	105.7	105.72	105.74	105.76	105.78	105.8	105.82	105.84	105.86	105.88	105.9	105.92	105.94	105.96	105.98	106
105.02	105.04	105.06	105.08	105.1	105.12	105.14	105.16	105.18	105.2	105.22	105.24	105.26	105.28	105.3	105.32	105.34	105.36	105.38	105.4	105.42	105.44	105.46	105.48	105.5	105.52	105.54	105.56	105.58	105.6	105.62	105.64	105.66	105.68	105.7	105.72	105.74	105.76	105.78	105.8	105.82	105.84	105.86	105.88	105.9	105.92	105.94	105.96	105.98	106
105.02	105.04	105.06	105.08	105.1	105.12	105.14	105.16	105.18	105.2	105.22	105.24	105.26	105.28	105.3	105.32	105.34	105.36	105.38	105.4	105.42	105.44	105.46	105.48	105.5	105.52	105.54	105.56	105.58	105.6	105.62	105.64	105.66	105.68	105.7	105.72	105.74	105.76	105.78	105.8	105.82	105.84	105.86	105.88	105.9	105.92	105.94	105.96	105.98	106
105.02	105.04	105.06	105.08	105.1	105.12	105.14	105.16	105.18	105.2	105.22	105.24	105.26	105.28	105.3	105.32	105.34	105.36	105.38	105.4	105.42	105.44	105.46	105.48	105.5	105.52	105.54	105.56	105.58	105.6	105.62	105.64	105.66	105.68	105.7	105.72	105.74	105.76	105.78	105.8	105.82	105.84	105.86	105.88	105.9	105.92	105.94	105.96	105.98	106
105.02	105.04	105.06	105.08	105.1	105.12	105.14	105.16	105.18	105.2	105.22	105.24	105.26	105.28	105.3	105.32	105.34	105.36	105.38	105.4	105.42	105.44	105.46	105.48	105.5	105.52	105.54	105.56	105.58	105.6	105.62	105.64	105.66	105.68	105.7	105.72	105.74	105.76	105.78	105.8	105.82	105.84	105.86	105.88	105.9	105.92	105.94	105.96	105.98	106
105.02	105.04	105.06	105.08	105.1	105.12	105.14	105.16	105.18	105.2	105.22	105.24	105.26	105.28	105.3	105.32	105.34	105.36	105.38	105.4	105.42	105.44	105.46	105.48	105.5	105.52	105.54	105.56	105.58	105.6	105.62	105.64	105.66	105.68	105.7	105.72	105.74	105.76	105.78	105.8	105.82	105.84	105.86	105.88	105.9	105.92	105.94	105.96	105.98	106
105.02	105.04	105.06	105.08	105.1	105.12	105.14	105.16	105.18	105.2	105.22	105.24	105.26	105.28	105.3	105.32	105.34	105.36	105.38	105.4	105.42	105.44	105.46	105.48	105.5	105.52	105.54	105.56	105.58	105.6	105.62	105.64	105.66	105.68	105.7	105.72	105.74	105.76	105.78	105.8	105.82	105.84	105.86	105.88	105.9	105.92	105.94	105.96	105.98	106
105.02	105.04	105.06	105.08	105.1	105.12	105.14	105.16	105.18	105.2	105.22	105.24	105.26	105.28	105.3	105.32	105.34	105.36	105.38	105.4	105.42	105.44	105.46	105.48	105.5	105.52	105.54	105.56	105.58	105.6	105.62	105.64	105.66	105.68	105.7	105.72	105.74	105.76	105.78	105.8	105.82	105.84	105.86	105.88	105.9	105.92	105.94	105.96	105.98	106
105.02	105.04	105.06	105.08	105.1	105.12	105.14	105.16	105.18	105.2	105.22	105.24	105.26	105.28	105.3	105.32	105.34	105.36	105.38	105.4	105.42	105.44	105.46	105.48	105.5	105.52	105.54	105.56	105.58	105.6	105.62	105.64	105.66	105.68	105.7	105.72	105.74	105.76	105.78	105.8	105.82	105.84	105.86	105.88	105.9	105.92	105.94	105.96	105.98	106
105.02	105.04	105.06	105.08	105.1	105.12	105.14	105.16	105.18	105.2	105.22	105.24	105.26	105.28	105.3	105.32	105.34	105.36	105.38	105.4	105.42	105.44	105.46	105.48	105.5	105.52	105.54	105.56	105.58	105.6	105.62	105.64	105.66	105.68	105.7	105.72	105.74	105.76	105.78	105.8	105.82	105.84	105.86	105.88	105.9	105.92	105.94	105.96	105.98	106
105.02	105.04	105.06	105.08	105.1	105.12	105.14	105.16	105.18	105.2	105.22	105.24	105.26	105.28	105.3	105.32	105.34	105.36	105.38	105.4	105.42	105.44	105.46	105.48	105.5	105.52	105.54	105.56	105.58	105.6	105.62	105.64	105.66	105.68	105.7	105.72	105.74	105.76	105.78	105.8	105.82	105.84	105.86	105.88	105.9	105.92	105.94	105.96	105.98	106
105.02	105.04	105.06	105.08	105.1	105.12	105.14	105.16	105.18	105.2	105.22	105.24	105.26	105.28	105.3	105.32	105.34	105.36	105.38	105.4	105.42	105.44	105.46	105.48	105.5	105.52	105.54	105.56	105.58	105.6	105.62	105.64	105.66	105.68	105.7	105.72	105.74	105.76	105.78	105.8	105.82	105.84	105.86	105.88	105.9	105.92	105.94	105.96	105.98	106
105.02	105.04	105.06	105.08	105.1	105.12	105.14	105.16	105.18	105.2	105.22	105.24	105.26	105.28	105.3	105.32	105.34	105.36	105.38	105.4	105.42	105.44	105.46	105.48	105.5	105.52	105.54	105.56	105.58	105.6	105.62	105.64	105.66	105.68	105.7	105.72	105.74	105.76	105.78	105.8	105.82	105.84	105.86	105.88	105.9	105.92	105.94	105.96	105.98	106
105.02	105.04	105.06	105.08	105.1	105.12	105.14	105.16	105.18	105.2	105.22	105.24	105.26	105.28	105.3	105.32	105.34	105.36	105.38	105.4	105.42	105.44	105.46	105.48	105.5	105.52	105.54	105.56	105.58	105.6	105.62	105.64	105.66	105.68	105.7	105.72	105.74	105.76	105.78	105.8	105.82	105.84	105.86	105.88	105.9	105.92	105.94	105.96	105.98	106
105.02	105.04	105.06	105.08	105.1	105.12	105.14	105.16	105.18	105.2	105.22	105.24	105.26	105.28	105.3	105.32	105.34	105.36	105.38	105.4	105.42	105.44	105.46	105.48	105.5	105.52	105.54	105.56	105.58	105.6	105.62	105.64	105.66	105.68	105.7	105.72	105.74	105.76	105.78	105.8	105.82	105.84	105.86	105.88	105.9	105.92	105.94	105.96	105.98	106
105.02	105.04	105.06	105.08	105.1	105.12	105.14	105.16	105.18	105.2	105.22	105.24	105.26	105.28	105.3	105.32	105.34	105.36	105.38	105.4	105.42	105.44	105.46	105.48	105.5	105.52	105.54	105.56	105.58	105.6	105.62	105.64	105.66	105.68	105.7	105.72	105.74	105.76	105.78	105.8	105.82	105.84	105.86	105.88	105.9	105.92	105.94	105.96	105.98	106
105.02	105.04	105.06	105.08	105.1	105.12	105.14	105.16	105.18	105.2	105.22	105.24	105.26	105.28	105.3	105.32	105.34	105.36	105.38	105.4	105.42	105.44	105.46	105.48	105.5	105.52	105.54	105.56	105.58	105.6	105.62	105.64	105.66	105.68	105.7	105.72	105.74	105.76	105.78	105.8	105.82	105.84	105.86	105.88	105.9	105.92	105.94	105.96	105.98	106
105.02	105.04	105.06	105.08	105.1	105.12	105.14	105.16	105.18	105.2	105.22	105.24	105.26	105.28	105.3	105.32	105.34	105.36	105.38	105.4	105.42	105.44	105.46	105.48	105.5	105.52	105.54	105.56	105.58	105.6	105.62	105.64	105.66	105.68	105.7	105.72	105.74	105.76	105.78	105.8	105.82	105.84	105.86	105.88	105.9	105.92	105.94	105.96	105.98	106
105.02	105.04	105.06	105.08	105.1	105.12	105.14	105.16	105.18	105.2	105.22	105.24	105.26	105.28	105.3	105.32	105.34	105.36	105.38	105.4	105.42	105.44	105.46	105.48	105.5	105.52	105.54	105.56	105.58	105.6	105.62	105.64	105.66	105.68	105.7	105.72	105.74	105.76	105.78	105.8	105.82	105.84	105.86	105.88	105.9	105.92	105.94	105.96	105.98	106
105.02	105.04	105.06	105.08	105.1	105.12	105.14	105.16	105.18	105.2	105.22	105.24	105.26	105.28	105.3	105.32	105.34	105.36	105.38	105.4	105.42	105.44	105.46	105.48	105.5	105.52	105.54	105.56	105.58	105.6	105.62	105.64	105.66	105.68	105.7	105.72	105.74	105.76	105.78	105.8	105.82	105.84	105.86	105.88	105.9	105.92	105.94	105.96	105.98	106
105.02	105.04	105.06	105.08	105.1	105.12	105.14	105.16	105.18	105.2	105.22	105.24	105.26	105.28	105.3	105.32	105.34	105.36	105.38	105.4	105.42	105.44	105.46	105.48	105.5	105.52	105.54	105.56	105.58	105.6	105.62	105.64	105.66	105.68	105.7	105.72	105.74	105.76	105.78	105.8	105.82	105.84	105.86	105.88	105.9	105.92	105.94	105.96	105.98	106
105.02	105.04	105.06	105.08	105.1	105.12	105.14	105.16	105.18	105.2	105.22	105.24	105.26	105.28	105.3	105.32	105.34	105.36	105.38	105.4	105.42	105.44	105.46	105.48	105.5	105.52	105.54	105.56	105.58	105.6	105.62	105.64	105.66	105.68	105.7	105.72	105.74	105.76	105.78	105.8	105.82	105.84	105.86	105.88	105.9	105.92	105.94	105.96	105.98	106
105.02	105.04	105.06	105.08	105.1	105.12	105.14	105.16	105.18	105.2	105.22	105.24	105.26	105.28	105.3	105.32	105.34	105.36	105.38	105.4	105.42	105.44	105.46	105.48	105.5	105.52	105.54	105.56	105.58	105.6	105.62	105.64	105.66	105.68	105.7	105.72	105.74	105.76	105.78	105.8	105.82	105.84	105.86	105.88	105.9	105.92	105.94	105.96	105.98	106
105.02	105.04	105.06	105.08	105.1	105.12	105.14	105.16	105.18	105.2	105.22	105.24	105.26	105.28	105.3	105.32	105.34	105.36	105.38	105.4	105.42	105.44	105.46	105.48	105.5	105.52	105.54	105.56	105.58	105.6	105.62	105.64	105.66	105.68	105.7	105.72	105.74	105.76	105.78	105.8	105.82	105.84	105.86	105.88	105.9	105.92	105.94	105.96	105.98	106
105.02	105.04	105.06	105.08	105.1	105.12	105.14	105.16	105.18	105.2	105.22	105.24	105.26	105.28	105.3	105.32	105.34	105.36	105.38	105.4	105.42	105.44	105.46	105.48	105.5	105.52	105.54	105.56	105.58	105.6	105.62	105.64	105.66	105.68	105.7	105.72	105.74	105.76	105.78	105.8	105.82	105.84	105.86	105.88	105.9	105.92	105.94	105.96	105.98	106
105.02	105.04	105.06	105.08	105.1	105.12	105.14	105.16	105.18	105.2	105.22	105.24	105.26	105.28	105.3	105.32	105.34	105.36	105.38	105.4	105.42	105.44	105.46	105.48	105.5	105.52	105.54	105.56	105.58	105.6	105.62	105.64	105.66	105.68	105.7	105.72	105.74	105.76	105.78	105.8	105.82	105.84	105.86	105.88	105.9	105.92	105.94	105.96	105.98	106
105.02	105.04	105.06	105.08	105.1	105.12	105.14	105.16	105.18	105.2	105.22	105.24	105.26	105.28	105.3	105.32	105.34	105.36	105.38	105.4	105.42	105.44	105.46	105.48	105.5	105.52	105.54	105.56	105.58	105.6	105.62	105.64	105.66	105.68	105.7	105.72	105.74	105.76	105.78	105.8	105.82	105.84	105.86	105.88	105.9	105.92	105.94	105.96	105.98	106
105.02	105.04	105.06	105.08	105.1	105.12	105.14	105.16	105.18	105.2	105.22	105.24	105.26	105.28	105.3	105.32	105.34	105.36	105.38	105.4	105.42	105.44	105.46	105.48	105.5	105.52	105.54	105.56	105.58	105.6	105.62	105.64	105.66	105.68	105.7	105.72	105.74	105.76	105.78	105.8	105.82	105.84	105.86	105.88	105.9	105.92	105.94	105.96	105.98	106
105.02	105.04	105.06	105.08	105.1	105.12	105.14	105.16	105.18	105.2	105.22	105.24	105.26	105.28	105.3	105.32	105.34	105.36	105.38	105.4	105.42	105.44	105.46	105.48	105.5	105.52	105.54	105.56	105.58	105.6	105.62	105.64	105.66	105.68	105.7	105.72	105.74	105.76	105.78	105.8	105.82	105.84	105.86	105.88	105.9	105.92	105.94	105.96	105.98	106
105.02	105.04	105.06	105.08	105.1	105.12	105.14	105.16	105.18	105.2	105.22	105.24	105.26	105.28	105.3	105.32	105.34	105.36	105.38	105.4	105.42	105.44	105.46	105.48	105.5	105.52	105.54	105.56	105.58	105.6	105.62	105.64	105.66	105.68	105.7	105.72	105.74	105.76	105.78	105.8	105.82	105.84	105.86	105.88	105.9	105.92	105.94	105.96	105.98	106
105.02	105.04	105.06	105.08	105.1	105.12	105.14	105.16	105.18	105.2	105.22	105.24	105.26	105.28	105.3	105.32	105.34	105.36	105.38	105.4	105.42	105.44	105.46	105.48	105.5	105.52	105.54	105.56	105.58	105.6	105.62	105.64	105.66	105.68	105.7	105.72	105.74	105.76	105.78	105.8	105.82	105.84	105.86	105.88	105.9	105.92	105.94	105.96	105.98	106
105.02	105.04	105.06	105.08	105.1	105.12	105.14	105.16	105.18	105.2	105.22	105.24	105.26	105.28	105.3	105.32	105.34	105.36	105.38	105.4	105.42	105.44	105.46	105.48	105.5	105.52	105.54	105.56	105.58	105.6	105.62	105.64	105.66	105.68	105.7	105.72	105.74	105.76	105.78	105.8	105.82	105.84	105.86	105.88	105.9	105.92	105.94	105.96	105.98	106
105.02	105.04	105.06	105.08	105.1	105.12	105.14	105.16	105.18	105.2	105.22	105.24	105.26	105.28	105.3	105.32	105.34	105.36	105.38	105.4	105.42	105.44	105.46	105.48	105.5	105.52	105.54	105.56	105.58	105.6	105.62	105.64	105.66	105.68	105.7	105.72	105.74	105.76	105.78	105.8	105.82	105.84	105.86	105.88	105.9	105.92	105.94	105.96	105.98	106
105.02	105.04	105.06	105.08	105.1	105.12	105.14	105.16	105.18	105.2	105.22	105.24	105.26	105.28	105.3	105.32	105.34	105.36	105.38	105.4	105.42	105.44	105.46	105.48	105.5	105.52	105.54	105.56	105.58	105.6	105.62	105.64	105.66	105.68	105.7	105.72	105.74	105.76	105.78	105.8	105.82	105.84	105.86	105.88	105.9	105.92	105.94	105.96	105.98	106
105.02	105.04	105.06	105.08	105.1	105.12	105.14	105.16	105.18	105.2	105.22	105.24	105.26	105.28	105.3	105.32	105.34	105.36	105.38	105.4	105.42	105.44	105.46	105.48	105.5	105.52	105.54	105.56	105.58	105.6	105.62	105.64	105.66	105.68	105.7	105.72	105.74	105.76	105.78	105.8	105.82	105.84	105.86	105.88	105.9	105.92	105.94	105.96	105.98	106
105.02	105.04	105.06	105.08	105.1	105.12	105.14	105.16	105.18	105.2	105.22	105.24	105.26	105.28	105.3	105.32	105.34	105.36	105.38	105.4	105.42	105.44	105.46	105.48	105.5	105.52	105.54	105.56	105.58	105.6	105.62	105.64	105.66	105.68	105.7	105.72	105.74	105.76	105.78	105.8	105.82	105.84	105.86	105.88	105.9	105.92	105.94	105.96	105.98	106
105.02	105.04	105.06	105.08	105.1	105.12	105.14	105.16	105.18	105.2	105.22	105.24	105.26	105.28	105.3	105.32	105.34	105.36	105.38	105.4	105.42	105.44	105.46	105.48	105.5	105.52	105.54	105.56	105.58	105.6	105.62	105.64	105.66	105.68	105.7	105.72	105.74	105.76	105.78	105.8	105.82	105.84	105.86	105.88	105.9	105.92	105.94	105.96	105.98	106
105.02	105.04	105.06	105.08	105.1	105.12	105.14	105.16	105.18	105.2	105.22	105.24	105.26	105.28	105.3	105.32	105.34	105.36	105.38	105.4	105.42	105.44	105.46	105.48	105.5	105.52	105.54	105.56	105.58	105.6	105.62	105.64	105.66	105.68	105.7	105.72	105.74	105.76	105.78	105.8	105.82	105.84	105.86	105.88	105.9	105.92	105.94	105.96	105.98	106
105.02	105.04	105.06	105.08	105.1	105.12	105.14	105.16	105.18	105.2	105.22	105.24	105.26	105.28	105.3	105.32	105.34	105.36	105.38	105.4	105.42	105.44	105.46	105.48	105.5	105.52	105.54	105.56	105.58	105.6	105.62	105.64	105.66	105.68	105.7	105.72	105.74	105.76	105.78	105.8	105.82	105.84	105.86	105.88	105.9	105.92	105.94	105.96	105.98	106
105.02	105.04	105.06	105.08	105.1	105.12	105.14	105.16	105.18	105.2	105.22	105.24	105.26	105.28	105.3	105.32	105.34	105.36	105.38	105.4	105.42	105.44	105.46	105.48	105.5	105.52	105.54	105.56	105.58	105.6	105.62	105.64	105.66	105.68	105.7	105.72	105.74	105.76	105.78	105.8	105.82	105.84	105.86	105.88	105.9	105.92	105.94	105.96	105.98	106
105.02	105.04	105.06	105.08	105.1	105.12	105.14	105.16	105.18	105.2	105.22	105.24	105.26	105.28	105.3	105.32	105.34	105.36	105.38	105.4	105.42	105.44	105.46	105.48	105.5	105.52	105.54	105.56	105.58	105.6	105.62	105.64	105.66	105.68	105.7	105.72	105.74	105.76	105.78	105.8	105.82	105.84	105.86	105.88	105.9	105.92	105.94	105.96	105.98	106
105.02	105.04	105.06	105.08	105.1	105.12	105.14	105.16	105.18	105.2	105.22	105.24	105.26	105.28	105.3	105.32	105.34	105.36	105.38	105.4	105.42	105.44	105.46	105.48	105.5	105.52	105.54	105.56	105.58	105.6	105.62	105.64	105.66	105.68	105.7	105.72	105.74	105.76	105.78	105.8	105.82	105.84	105.86	105.88	105.9	105.92	105.94	105.96	105.98	106
105.02	105.04	105.06	105.08	105.1	105.12	105.14	105.16	105.18	105.2	105.22	105.24	105.26	105.28	105.3	105.32	105.34	105.36	105.38	105.4	105.42	105.44	105.46	105.48	105.5	105.52	105.54	105.56	105.58	105.6	105.62	105.64	105.66	105.68	105.7	105.72	105.74	105.76	105.78	105.8	105.82	105.84	105.86	105.88	105.9	105.92	105.94	105.96	105.98	106
105.02	105.04	105.06	105.08	105.1	105.12	105.14	105.16	105.18	105.2	105.22	105.24	105.26	105.28	105.3	105.32	105.34	105.36	105.38	105.4	105.42	105.44	105.46	105.48	105.5	105.52	105.54	105.56	105.58	105.6	105.62	105.64	105.66	105.68	105.7	105.72	105.74	105.76	105.78	105.8	105.82	105.84	105.86	105.88	105.9	105.92	105.94	105.96	105.98	106
105.02	105.04	105.06	105.08	105.1	105.12	105.14	105.16	105.18	105.2	105.22	105.24	105.26	105.28	105.3	105.32	105.34	105.36	105.38	105.4	105.42	105.44	105.46	105.48	105.5	105.52	105.54	105.56	105.58	105.6	105.62	105.64	105.66	105.68	105.7	105.72	105.74	105.76	105.78	105.8	105.82	105.84	105.86	105.88	105.9	105.92	105.94	105.96	105.98	106
105.02	105.04	105.06	105.08	105.1	105.12	105.14	105.16	105.18	105.2	105.22	105.24	105.26	105.28	105.3	105.32	105.34	105.36	105.38	105.4	105.42	105.44	105.46	105.48	105.5	105.52	105.54	105.56	105.58	105.6	105.62	105.64	105.66	105.68	105.7	105.72	105.74	105.76	105.78	105.8	105.82	105.84	105.86	105.88	105.9	105.92	105.94	105.96	105.98	106
105.02	105.04	105.06	105.08	105.1	105.12	105.14	105.16	105.18	105.2	105.22	105.24	105.26	105.28	105.3	105.32	105.34	105.36	105.38	105.4	105.42	105.44	105.46	105.48	105.5	105.52	105.54	105.56	105.58	105.6	105.62	105.64	105.66	105.68	105.7	105.72	105.74	105.76	105.78	105.8	105.82	105.84	105.86	105.88	105.9	105.92	105.94	105.96	105.98	106
105.02	105.04	105.06	105.08	105.1	105.12	105.14	105.16	105.18	105.2	105.22	105.24	105.26	105.28	105.3	105.32	105.34	105.36	105.38	105.4	105.42	105.44	105.46	105.48	105.5	105.52	105.54	105.56	105.58	105.6	105.62	105.64	105.66	105.68	105.7	105.72	105.74	105.76	105.78	105.8	105.82	105.84	105.86	105.88	105.9	105.92	105.94	105.96	105.98	106
105.02	105.04	105.06	105.08	105.1	105.12	105.14	105.16	105.18	105.2	105.22	105.24	105.26	105.28	105.3	105.32	105.34	105.36	105.38	105.4	105.42	105.44	105.46	105.48	105.5	105.52	105.54	105.56	105.58	105.6	105.62	105.64	105.66	105.68	105.7	105.72	105.74	105.76	105.78	105.8	105.82	105.84	105.86	105.88	105.9	105.92	105.94	105.96	105.98	106
105.02	105.04	105.06	105.08	105.1	105.12	105.14	105.16	105.18	105.2	105.22	105.24	105.26	105.28	105.3	105.32	105.34	105.36	105.38	105.4	105.42	105.44	105.46	105.48	105.5	105.52	105.54	105.56	105.58	105.6	105.62	105.64	105.66	105.68	105.7	105.72	105.74	105.76	105.78	105.8	105.82	105.84	105.86	105.88	105.9	105.92	105.94	105.96	105.98	106
105.02	105.04	105.06	105.08	105.1	105.12	105.14	105.16	105.18	105.2	105.22	105.24	105.26	105.28	105.3	105.32	105.34	105.36	105.38	105.4	105.42	105.44	105.46	105.48	105.5	105.52	105.54	105.56	105.58	105.6	105.62	105.64	105.66	105.68	105.7	105.72	105.74	105.76	105.78	105.8	105.82	105.84	105.86	105.88	105.9	105.92	105.94	105.96	105.98	106
105.02	105.04	105.06	105.08	105.1	105.12	105.14	105.16	105.18	105.2	105.22	105.24	105.26	105.28	105.3	105.32	105.34	105.36	105.38	105.4	105.42	105.44	105.46	105.48	105.5	105.52	105.54	105.56	105.58	105.6	105.62	105.64	105.66	105.68	105.7	105.72	105.74	105.76	105.78	105.8	105.82	105.84	105.86	105.88	105.9	105.92	105.94	105.96	105.98	106
105.02	105.04	105.06	105.08	105.1	105.12	105.14	105.16	105.18	105.2	105.22	105.24	105.26	105.28	105.3	105.32	105.34	105.36	105.38	105.4	105.42	105.44	105.46	105.48	105.5	105.52	105.54	105.56	105.58	105.6	105.62	105.64	105.66	105.68	105.7	105.72	105.74	105.76	105.78	105.8	105.82	105.84	105.86	105.88	105.9	105.92	105.94	105.96	105.98	106
105.02	105.04	105.06	105.08	105.1	105.12	105.14	105.16	105.18	105.2	105.22	105.24	105.26	105.28	105.3	105.32	105.34	105.36	105.38	105.4	105.42	105.44	105.46	105.48	105.5	105.52	105.54	105.56	105.58	105.6	105.62	105.64	105.66	105.68	105.7	105.72	105.74	105.76	105.78	105.8	105.82	105.84	105.86	105.88	105.9	105.92	105.94	105.96	105.98	106
105.02	105.04	105.06	105.08	105.1	105.12	105.14	105.16	105.18	105.2	105.22	105.24	105.26	105.28	105.3	105.32	105.34	105.36	105.38	105.4	105.42	105.44	105.46	105.48	105.5	105.52	105.54	105.56	105.58	105.6	105.62	105.64	105.66	105.68	105.7	105.72	105.74	105.76	105.78	105.8	105.82	105.84	105.86	105.88	105.9	105.92	105.94	105.96	105.98	106
105.02	105.04	105.06	105.08	105.1	105.12	105.14	105.16	105.18	105.2	105.22	105.24	105.26	105.28	105.3	105.32	105.34	105.36	105.38	105.4	105.42	105.44	105.46	105.48	105.5	105.52	105.54	105.56	105.58	105.6	105.62	105.64	105.66	105.68	105.7	105.72	105.74	105.76	105.78	105.8	105.82	105.84	105.86	105.88	105.9	105.92	105.94	105.96	105.98	106
105.02	105.04	105.06	105.08	105.1	105.12	105.14	105.16	105.18	105.2	105.22	105.24	105.26	105.28	105.3	105.32	105.34	105.36	105.38	105.4	105.42	105.44	105.46	105.48	105.5	105.52	105.54	105.56	105.58	105.6	105.62	105.64	105.66	105.68	105.7	105.72	105.74	105.76	105.78	105.8	105.82	105.84	105.86	105.88	105.9	105.92	105.94	105.96	105.98	106
105.02	105.04	105.06	105.08	105.1	105.12	105.14	105.16	105.18	105.2	105.22	105.24	105.26	105.28	105.3	105.32	105.34	105.36	105.38	105.4	105.42	105.44	105.46	105.48	105.5	105.52	105.54	105.56	105.58	105.6	105.62	105.64	105.66	105.68	105.7	105.72	105.74	105.76	105.78	105.8	105.82	105.84	105.86	105.88	105.9	105.92	105.94	105.96	105.98	106
105.02	105.04	105.06	105.08	105.1	105.12	105.14	105.16	105.18	105.2	105.22	105.24	105.26	105.28	105.3	105.32	105.34	105.36	105.38	105.4	105.42	105.44	105.46	105.48	105.5	105.52	105.54	105.56	105.58	105.6	105.62	105.64	105.66	105.68	105.7	105.72	105.74	105.76	105.78	105.8	105.82	105.84	105.86	105.88	105.9	105.92	105.94	105.96	105.98	106
105.02	105.04	105.06	105.08	105.1	105.12	105.14	105.16	105.18	105.2	105.22	105.24	105.26	105.28	105.3	105.32	105.34	105.36	105.38	105.4	105.42	105.44	105.46	105.48	105.5	105.52	105.54	105.56	105.58	105.6	105.62	105.64	105.66	105.68	105.7	105.72	105.74	105.76	105.78	105.8	105.82	105.84	105.86	105.88	105.9	105.92	105.94	105.96	105.98	106
105.02	105.04	105.06	105.08	105.1	105.12	105.14	105.16	105.18	105.2	105.22	105.24	105.26	105.28	105.3	105.32	105.34	105.36	105.38	105.4	105.42	105.44	105.46	105.48	105.5	105.52	105.54	105.56	105.58	105.6	105.62	105.64	105.66	105.68	105.7	105.72	105.74	105.76	105.78	105.8	105.82	105.84	105.86	105.88	105.9	105.92	105.94	105.96	105.98	106
105.02	105.04	105.06	105.08	105.1	105.12	105.14	105.16	105.18	105.2	105.22	105.24	105.26	105.28	105.3	105.32	105.34	105.36	105.38	105.4	105.42	105.44	105.46	105.48	105.5	105.52	105.54	105.56	105.58	105.6	105.62	105.64	105.66	105.68	105.7	105.72	105.74	105.76	105.78	105.8	105.82	105.84	105.86	105.88	105.9	105.92	105.94	105.96	105.98	106
105.02	105.04	105.06	105.08	105.1	105.12	105.14	105.16	105.18	105.2	105.22	105.24	105.26	105.28	105.3	105.32	105.34	105.36	105.38	105.4	105.42	105.44	105.46	105.48	105.5	105.52	105.54	105.56	105.58	105.6	105.62	105.64	105.66	105.68	105.7	105.72	105.74	105.76	105.78	105.8	105.82	105.84	105.86	105.88	105.9	105.92	105.94	105.96	105.98	106
105.02	105.04	105.06	105.08	105.1	105.12	105.14	105.16	105.18	105.2	105.22	105.24	105.26	105.28	105.3	105.32	105.34	105.36	105.38	105.4	105.42	105.44	105.46	105.48	105.5	105.52	105.54	105.56	105.58	105.6	105.62	105.64	105.66	105.68	105.7	105.72	105.74	105.76	105.78	105.8	105.82	105.84	105.86	105.88	105.9	105.92	105.94	105.96	105.98	106
105.02	105.04	105.06	105.08	105.1	105.12	105.14	105.16	105.18	105.2	105.22	105.24	105.26	105.28	105.3	105.32	105.34	105.36	105.38	105.4	105.42	105.44	105.46	105.48	105.5	105.52	105.54	105.56	105.58	105.6	105.62	105.64	105.66	105.68	105.7	105.72	105.74	105.76	105.78	105.8	105.82	105.84	105.86	105.88	105.9	105.92	105.94	105.96	105.98	106
105.02	105.04	105.06	105.08	105.1	105.12	105.14	105.16	105.18	105.2	105.22	105.24	105.26	105.28	105.3	105.32	105.34	105.36	105.38	105.4	105.42	105.44	105.46	105.48	105.5	105.52	105.54	105.56	105.58	105.6	105.62	105.64	105.66	105.68	105.7	105.72	105.74	105.76	105.78	105.8	105.82	105.84	105.86	105.88	105.9	105.92	105.94	105.96	105.98	106
105.02	105.04	105.06	105.08	105.1	105.12	105.14	105.16	105.18	105.2	105.22	105.24	105.26	105.28	105.3	105.32	105.34	105.36	105.38	105.4	105.42	105.44	105.46	105.48	105.5	105.52	105.54	105.56	105.58	105.6	105.62	105.64	105.66	105.68	105.7	105.72	105.74	105.76	105.78	105.8	105.82	105.84	105.86	105.88	105.9	105.92	105.94	105.96	105.98	106
105.02	105.04	105.06	105.08	105.1	105.12	105.14	105.16	105.18	105.2	105.22	105.24	105.26	105.28	105.3	105.32	105.34	105.36	105.38	105.4	105.42	105.44	105.46	105.48	105.5	105.52	105.54	105.56	105.58	105.6	105.62	105.64	105.66	105.68	105.7	105.72	105.74	105.76	105.78	105.8	105.82	105.84	105.86	105.88	105.9	105.92	105.94	105.96	105.98	106
105.02	105.04	105.06	105.08	105.1	105.12	105.14	105.16	105.18	105.2	105.22	105.24	105.26	105.28	105.3	105.32	105.34	105.36	105.38	105.4	105.42	105.44	105.46	105.48	105.5	105.52	105.54	105.56	105.58	105.6	105.62	105.64	105.66	105.68	105.7	105.72	105.74	105.76	105.78	105.8	105.82	105.84	105.86	105.88	105.9	105.92	105.94	105.96	105.98	106
105.02	105.04	105.06	105.08	105.1	105.12	105.14	105.16	105.18	105.2	105.22	105.24	105.26	105.28	105.3	105.32	105.34	105.36	105.38	105.4	105.42	105.44	105.46	105.48	105.5	105.52	105.54	105.56	105.58	105.6	105.62	105.64	105.66	105.68	105.7	105.72	105.74	105.76	105.78	105.8	105.82	105.84	105.86	105.88	105.9	105.92	105.94	105.96	105.98	106
105.02	105.04	105.06	105.08	105.1	105.12	105.14	105.16	105.18	105.2	105.22	105.24	105.26	105.28	105.3	105.32	105.34	105.36	105.38	105.4	105.42	105.44	105.46	105.48	105.5	105.52	105.54	105.56	105.58	105.6	105.62	105.64	105.66	105.68	105.7	105.72	105.74	105.76	105.78	105.8	105.82	105.84	105.86	105.88	105.9	105.92	105.94	105.96	105.98	106
105.02	105.04	105.06	105.08	105.1	105.12	105.14	105.16	105.18	105.2	105.22	105.24	105.26	105.28	105.3	105.32	105.34	105.36	105.38	105.4	105.42	105.44	105.46	105.48	105.5	105.52	105.54	105.56	105.58	105.6	105.62	105.64	105.66	105.68	105.7	105.72	105.74	105.76	105.78	105.8	105.82	105.84	105.86	105.88	105.9	105.92	105.94	105.96	105.98	106
105.02	105.04	105.06	105.08	105.1	105.12	105.14	105.16	105.18	105.2	105.22	105.24	105.26	105.28	105.3	105.32	105.34	105.36	105.38	105.4	105.42	105.44	105.46	105.48	105.5	105.52	105.54	105.56	105.58	105.6	105.62	105.64	105.66	105.68	105.7	105.72	105.74	105.76	105.78	105.8	105.82	105.84	105.86	105.88	105.9	105.92	105.94	105.96	105.98	106
105.02	105.04	105.06	105.08	105.1	105.12	105.14	105.16	105.18	105.2	105.22	105.24	105.26	105.28	105.3	105.32	105.34	105.36	105.38	105.4	105.42	105.44	105.46	105.48	105.5	105.52	105.54	105.56	105.58	105.6	105.62	105.64	105.66	105.68	105.7	105.72	105.74	105.76	105.78	105.8	105.82	105.84	105.86	105.88	105.9	105.92	105.94	105.96	105.98	106
105.02	105.04	105.06	105.08	105.1	105.12	105.14	105.16	105.18	105.2	105.22	105.24	105.26	105.28	105.3	105.32	105.34	105.36	105.38	105.4	105.42	105.44	105.46	105.48	105.5	105.52	105.54	105.56	105.58	105.6	105.62	105.64	105.66	105.68	105.7	105.72	105.74	105.76	105.78	105.8	105.82	105.84	105.86	105.88	105.9	105.92	105.94	105.96	105.98	106
105.02	105.04	105.06	105.08	105.1	105.12	105.14	105.16	105.18	105.2	105.22	105.24	105.26	105.28	105.3	105.32	105.34	105.36	105.38	105.4	105.42	105.44	105.46	105.48	105.5	105.52	105.54	105.56	105.58	105.6	105.62	105.64	105.66	105.68	105.7	105.72	105.74	105.76	105.78	105.8	105.82	105.84	105.86	105.88	105.9	105.92	105.94	105.96	105.98	106
105.02	105.04	105.06	105.08	105.1	105.12	105.14	105.16	105.18	105.2	105.22	105.24	105.26	105.28	105.3	105.32	105.34	105.36	105.38	105.4	105.42	105.44	105.46	105.48	105.5	105.52	105.54	105.56	105.58	105.6	105.62	105.64	105.66	105.68	105.7	105.72	105.74	105.76	105.78	105.8	105.82	105.84	105.86	105.88	105.9	105.92	105.94	105.96	105.98	106
105.02	105.04	105.06	105.08	105.1	105.12	105.14	105.16	105.18	105.2	105.22	105.24	105.26	105.28	105.3	105.32	105.34	105.36	105.38	105.4	105.42	105.44	105.46	105.48	105.5	105.52	105.54	105.56	105.58	105.6	105.62	105.64	105.66	105.68	105.7	105.72	105.74	105.76	105.78	105.8	105.82	105.84	105.86	105.88	105.9	105.92	105.94	105.96	105.98	106
105.02	105.04	105.06	105.08	105.1	105.12	105.14	105.16	105.18	105.2	105.22	105.24	105.26	105.28	105.3	105.32	105.34	105.36	105.38	105.4	105.42	105.44	105.46	105.48	105.5	105.52	105.54	105.56	105.58	105.6	105.62	105.64	105.66	105.68	105.7	105.72	105.74	105.76	105.78	105.8	105.82	105.84	105.86	105.88	105.9	105.92	105.94	105.96	105.98	106
105.02	105.04	105.06	105.08	105.1	105.12	105.14	105.16	105.18	105.2	105.22	105.24	105.26	105.28	105.3	105.32	105.34	105.36	105.38	105.4	105.42	105.44	105.46	105.48	105.5	105.52	105.54	105.56	105.58	105.6	105.62	105.64	105.66	105.68	105.7	105.72	105.74	105.76	105.78	105.8	105.82	105.84	105.86	105.88	105.9	105.92	105.94	105.96	105.98	106
105.02	105.04	105.06	105.08	105.1	105.12	105.14	105.16	105.18	105.2	105.22	105.24	105.26	105.28	105.3	105.32	105.34	105.36	105.38	105.4	105.42	105.44	105.46	105.48	105.5	105.52	105.54	105.56	105.58	105.6	105.62	105.64	105.66	105.68	105.7	105.72	105.74	105.76	105.78	105.8	105.82	105.84	105.86	105.88	105.9	105.92	105.94	105.96	105.98	106
105.02	105.04	105.06	105.08	105.1	105.12	105.14	105.16	105.18	105.2	105.22	105.24	105.26	105.28	105.3	105.32	105.34	105.36	105.38	105.4	105.42	105.44	105.46	105.48	105.5	105.52	105.54	105.56	105.58	105.6	105.62	105.64	105.66	105.68	105.7	105.72	105.74	105.76	105.78	105.8	105.82	105.84	105.86	105.88	105.9	105.92	105.94	105.96	105.98	106
105.02	105.04	105.06	105.08	105.1	105.12	105.14	105.16	105.18	105.2	105.22	105.24	105.26	105.28	105.3	105.32	105.34	105.36	105.38	105.4	105.42	105.44	105.46	105.48	105.5	105.52	105.54	105.56	105.58	105.6	105.62	105.64	105.66	105.68	105.7	105.72	105.74	105.76	105.78	105.8	105.82	105.84	105.86	105.88	105.9	105.92	105.94	105.96	105.98	106
105.02	105.04	105.06	105.08	105.1	105.12	105.14	105.16	105.18	105.2	105.22	105.24	105.26	105.28	105.3	105.32	105.34	105.36	105.38	105.4	105.42	105.44	105.46	105.48	105.5	105.52	105.54	105.56	105.58	105.6	105.62	105.64	105.66	105.68	105.7	105.72	105.74	105.76	105.78	105.8	105.82	105.84	105.86	105.88	105.9	105.92	105.94	105.96	105.98	106
105.02	105.04	105.06	105.08	105.1	105.12	105.14	105.16	105.18	105.2	105.22	105.24	105.26	105.28	105.3	105.32	105.34	105.36	105.38	105.4	105.42	105.44	105.46	105.48	105.5	105.52	105.54	105.56	105.58	105.6	105.62	105.64	105.66	105.68	105.7	105.72	105.74	105.76	105.78	105.8	105.82	105.84	105.86	105.88	105.9	105.92	105.94	105.96	105.98	106
105.02	105.04	105.06	105.08	105.1	105.12	105.14	105.16	105.18	105.2	105.22	105.24	105.26	105.28	105.3	105.32	105.34	105.36	105.38	105.4	105.42	105.44	105.46	105.48	105.5	105.52	105.54	105.56	105.58	105.6	105.62	105.64	105.66	105.68	105.7	105.72	105.74	105.76	105.78	105.8	105.82	105.84	105.86	105.88	105.9	105.92	105.94	105.96	105.98	106
105.02	105.04	105.06	105.08	105.1	105.12	105.14	105.16	105.18	105.2	105.22	105.24	105.26	105.28	105.3	105.32	105.34	105.36	105.38	105.4	105.42	105.44	105.46	105.48	105.5	105.52	105.54	105.56	105.58	105.6	105.62	105.64	105.66	105.68	105.7	105.72	105.74	105.76	105.78	105.8	105.82	105.84	105.86	105.88	105.9	105.92	105.94	105.96	105.98	106
105.02	105.04	105.06	105.08	105.1	105.12	105.14	105.16	105.18	105.2	105.22	105.24	105.26	105.28	105.3	105.32	105.34	105.36	105.38	105.4	105.42	105.44	105.46	105.48	105.5	105.52	105.54	105.56	105.58	105.6	105.62	105.64	105.66	105.68	105.7	105.72	105.74	105.76	105.78	105.8	105.82	105.84	105.86	105.88	105.9	105.92	105.94	105.96	105.98	106
105.02	105.04	105.06	105.08	105.1	105.12	105.14	105.16	105.18	105.2	105.22	105.24	105.26	105.28	105.3	105.32	105.34	105.36	105.38	105.4	105.42	105.44	105.46	105.48	105.5	105.52	105.54	105.56	105.58	105.6	105.62	105.64	105.66	105.68	105.7	105.72	105.74	105.76	105.78	105.8	105.82	105.84	105.86	105.88	105.9	105.92	105.94	105.96	105.98	106
105.02	105.04	105.06	105.08	105.1	105.12	105.14	105.16	105.18	105.2	105.22	105.24	105.26	105.28	105.3	105.32	105.34	105.36	105.38	105.4	105.42	105.44	105.46	105.48	105.5	105.52	105.54	105.56	105.58	105.6	105.62	105.64	105.66	105.68	105.7	105.72	105.74	105.76	105.78	105.8	105.82	105.84	105.86	105.88	105.9	105.92	105.94	105.96	105.98	106
105.02	105.04	105.06	105.08	105.1	105.12	105.14	105.16	105.18	105.2	105.22	105.24	105.26	105.28	105.3	105.32	105.34	105.36	105.38	105.4	105.42	105.44	105.46	105.48	105.5	105.52	105.54	105.56	105.58	105.6	105.62	105.64	105.66	105.68	105.7	105.72	105.74	105.76	105.78	105.8	105.82	105.84	105.86	105.88	105.9	105.92	105.94	105.96	105.98	106
105.02	105.04	105.06	105.08	105.1	105.12	105.14	105.16	105.18	105.2	105.22	105.24	105.26	105.28	105.3	105.32	105.34	105.36	105.38	105.4	105.42	105.44	105.46	105.48	105.5	105.52	105.54	105.56	105.58	105.6	105.62	105.64	105.66	105.68	105.7	105.72	105.74	105.76	105.78	105.8	105.82	105.84	105.86	105.88	105.9	105.92	105.94	105.96	105.98	106
105.02	105.04	105.06	105.08	105.1	105.12	105.14	105.16	105.18	105.2	105.22	105.24	105.26	105.28	105.3	105.32	105.34	105.36	105.38	105.4	105.42	105.44	105.46	105.48	105.5	105.52	105.54	105.56	105.58	105.6	105.62	105.64	105.66	105.68	105.7	105.72	105.74	105.76	105.78	105.8	105.82	105.84	105.86	105.88	105.9	105.92	105.94	105.96	105.98	106
105.02	105.04	105.06	105.08	105.1	105.12	105.14	105.16	105.18	105.2	105.22	105.24	105.26	105.28	105.3	105.32	105.34	105.36	105.38	105.4	105.42	105.44	105.46	105.48	105.5	105.52	105.54	105.56	105.58	105.6	105.62	105.64	105.66	105.68	105.7	105.72	105.74	105.76	105.78	105.8	105.82	105.84	105.86	105.88	105.9	105.92	105.94	105.96	105.98	106
105.02	105.04	105.06	105.08	105.1	105.12	105.14	105.16	105.18	105.2	105.22	105.24	105.26	105.28	105.3	105.32	105.34	105.36	105.38	105.4	105.42	105.44	105.46	105.48	105.5	105.52	105.54	105.56	105.58	105.6	105.62	105.64	105.66	105.68	105.7	105.72	105.74	105.76	105.78	105.8	105.82	105.84	105.86	105.88	105.9	105.92	105.94	105.96	105.98	106
105.02	105.04	105.06	105.08	105.1	105.12	105.14	105.16	105.18	105.2	105.22	105.24	105.26	105.28	105.3	105.32	105.34	105.36	105.38	105.4	105.42	105.44	105.46	105.48	105.5	105.52	105.54	105.56	105.58	105.6	105.62	105.64	105.66	105.68	105.7	105.72	105.74	105.76	105.78	105.8	105.82	105.84	105.86	105.88	105.9	105.92	105.94	105.96	105.98	106
105.02	105.04	105.06	105.08	105.1	105.12	105.14	105.16	105.18	105.2	105.22	105.24	105.26	105.28	105.3	105.32	105.34	105.36	105.38	105.4	105.42	105.44	105.46	105.48	105.5	105.52	105.54	105.56	105.58	105.6	105.62	105.64	105.66	105.68	105.7	105.72	105.74	105.76	105.78	105.8	105.82	105.84	105.86	105.88	105.9	105.92	105.94	105.96	105.98	106
105.02	105.04	105.06	105.08	105.1	105.12	105.14	105.16	105.18	105.2	105.22	105.24	105.26	105.28	105.3	105.32	105.34	105.36	105.38	105.4	105.42	105.44	105.46	105.48	105.5	105.52	105.54	105.56	105.58	105.6	105.62	105.64	105.66	105.68	105.7	105.72	105.74	105.76	105.78	105.8	105.82	105.84	105.86	105.88	105.9	105.92	105.94	105.96	105.98	106
105.02	105.04	105.06	105.08	105.1	105.12	105.14	105.16	105.18	105.2	105.22	105.24	105.26	105.28	105.3	105.32	105.34	105.36	105.38	105.4	105.42	105.44	105.46	105.48	105.5	105.52	105.54	105.56	105.58	105.6	105.62	105.64	105.66	105.68	105.7	105.72	105.74	105.76	105.78	105.8	105.82	105.84	105.86	105.88	105.9	105.92	105.94	105.96	105.98	106
105.02	105.04	105.06	105.08	105.1	105.12	105.14	105.16	105.18	105.2	105.22	105.24	105.26	105.28	105.3	105.32	105.34	105.36	105.38	105.4	105.42	105.44	105.46	105.48	105.5	105.52	105.54	105.56	105.58	105.6	105.62	105.64	105.66	105.68	105.7	105.72	105.74	105.76	105.78	105.8	105.82	105.84	105.86	105.88	105.9	105.92	105.94	105.96	105.98	106
105.02	105.04	105.06	105.08	105.1	105.12	105.14	105.16	105.18	105.2	105.22	105.24	105.26	105.28	105.3	105.32	105.34	105.36	105.38	105.4	105.42	105.44	105.46	105.48	105.5	105.52	105.54	105.56	105.58	105.6	105.62	105.64	105.66	105.68	105.7	105.72	105.74	105.76	105.78	105.8	105.82	105.84	105.86	105.88	105.9	105.92	105.94	105.96	105.98	106
105.02	105.04	105.06	105.08	105.1	105.12	105.14	105.16	105.18	105.2	105.22	105.24	105.26	105.28	105.3	105.32	105.34	105.36	105.38	105.4	105.42	105.44	105.46	105.48	105.5	105.52	105.54	105.56	105.58	105.6	105.62	105.64	105.66	105.68	105.7	105.72	105.74	105.76	105.78	105.8	105.82	105.84	105.86	105.88	105.9	105.92	105.94	105.96	105.98	106
105.02	105.04	105.06	105.08	105.1	105.12	105.14	105.16	105.18	105.2	105.22	105.24	105.26	105.28	105.3	105.32	105.34	105.36	105.38	105.4	105.42	105.44	105.46	105.48	105.5	105.52	105.54	105.56	105.58	105.6	105.62	105.64	105.66	105.68	105.7	105.72	105.74	105.76	105.78	105.8	105.82	105.84	105.86	105.88	105.9	105.92	105.94	105.96	105.98	106
105.02	105.04	105.06	105.08	105.1	105.12	105.14	105.16	105.18	105.2	105.22	105.24	105.26	105.28	105.3	105.32	105.34	105.36	105.38	105.4	105.42	105.44	105.46	105.48	105.5	105.52	105.54	105.56	105.58	105.6	105.62	105.64	105.66	105.68	105.7	105.72	105.74	105.76	105.78	105.8	105.82	105.84	105.86	105.88	105.9	105.92	105.94	105.96	105.98	106
105.02	105.04	105.06	105.08	105.1	105.12	105.14	105.16	105.18	105.2	105.22	105.24	105.26	105.28	105.3	105.32	105.34	105.36	105.38	105.4	105.42	105.44	105.46	105.48	105.5	105.52	105.54	105.56	105.58	105.6	105.62	105.64	105.66	105.68	105.7	105.72	105.74	105.76	105.78	105.8	105.82	105.84	105.86	105.88	105.9	105.92	105.94	105.96	105.98	106
105.02	105.04	105.06	105.08	105.1	105.12	105.14	105.16	105.18	105.2	105.22	105.24	105.26	105.28	105.3	105.32	105.34	105.36	105.38	105.4	105.42	105.44	105.46	105.48	105.5	105.52	105.54	105.56	105.58	105.6	105.62	105.64	105.66	105.68	105.7	105.72	105.74	105.76	105.78	105.8	105.82	105.84	105.86	105.88	105.9	105.92	105.94	105.96	105.98	106
105.02	105.04	105.06	105.08	105.1	105.12	105.14	105.16	105.18	105.2	105.22	105.24	105.26	105.28	105.3	105.32	105.34	105.36	105.38	105.4	105.42	105.44	105.46	105.48	105.5	105.52	105.54	105.56	105.58	105.6	105.62	105.64	105.66	105.68	105.7	105.72	105.74	105.76	105.78	105.8	105.82	105.84	105.86	105.88	105.9	105.92	105.94	105.96	105.98	106
105.02	105.04	105.06	105.08	105.1	105.12	105.14	105.16	105.18	105.2	105.22	105.24	105.26	105.28	105.3	105.32	105.34	105.36	105.38	105.4	105.42	105.44	105.46	105.48	105.5	105.52	105.54	105.56	105.58	105.6	105.62	105.64	105.66	105.68	105.7	105.72	105.74	105.76	105.78	105.8	105.82	105.84	105.86	105.88	105.9	105.92	105.94	105.96	105.98	106
105.02	105.04	105.06	105.08	105.1	105.12	105.14	105.16	105.18	105.2	105.22	105.24	105.26	105.28	105.3	105.32	105.34	105.36	105.38	105.4	105.42	105.44	105.46	105.48	105.5	105.52	105.54	105.56	105.58	105.6	105.62	105.64	105.66	105.68	105.7	105.72	105.74	105.76	105.78	105.8	105.82	105.84	105.86	105.88	105.9	105.92	105.94	105.96	105.98	106
105.02	105.04	105.06	105.08	105.1	105.12	105.14	105.16	105.18	105.2	105.22	105.24	105.26	105.28	105.3	105.32	105.34	105.36	105.38	105.4	105.42	105.44	105.46	105.48	105.5	105.52	105.54	105.56	105.58	105.6	105.62	105.64	105.66	105.68	105.7	105.72	105.74	105.76	105.78	105.8	105.82	105.84	105.86	105.88	105.9	105.92	105.94	105.96	105.98	106
105.02	105.04	105.06	105.08	105.1	105.12	105.14	105.16	105.18	105.2	105.22	105.24	105.26	105.28	105.3	105.32	105.34	105.36	105.38	105.4	105.42	105.44	105.46	105.48	105.5	105.52	105.54	105.56	105.58	105.6	105.62	105.64	105.66	105.68	105.7	105.72	105.74	105.76	105.78	105.8	105.82	105.84	105.86	105.88	105.9	105.92	105.94	105.96	105.98	106
105.02	105.04	105.06	105.08	105.1	105.12	105.14	105.16	105.18	105.2	105.22	105.24	105.26	105.28	105.3	105.32	105.34	105.36	105.38	105.4	105.42	105.44	105.46	105.48	105.5	105.52	105.54	105.56	105.58	105.6	105.62	105.64	105.66	105.68	105.7	105.72	105.74	105.76	105.78	105.8	105.82	105.84	105.86	105.88	105.9	105.92	105.94	105.96	105.98	106
105.02	105.04	105.06	105.08	105.1	105.12	105.14	105.16	105.18	105.2	105.22	105.24	105.26	105.28	105.3	105.32	105.34	105.36	105.38	105.4	105.42	105.44	105.46	105.48	105.5	105.52	105.54	105.56	105.58	105.6	105.62	105.64	105.66	105.68	105.7	105.72	105.74	105.76	105.78	105.8	105.82	105.84	105.86	105.88	105.9	105.92	105.94	105.96	105.98	106
105.02	105.04	105.06	105.08	105.1	105.12	105.14	105.16	105.18	105.2	105.22	105.24	105.26	105.28	105.3	105.32	105.34	105.36	105.38	105.4	105.42	105.44	105.46	105.48	105.5	105.52	105.54	105.56	105.58	105.6	105.62	105.64	105.66	105.68	105.7	105.72	105.74	105.76	105.78	105.8	105.82	105.84	105.86	105.88	105.9	105.92	105.94	105.96	105.98	106
105.02	105.04	105.06	105.08	105.1	105.12	105.14	105.16	105.18	105.2	105.22	105.24	105.26	105.28	105.3	105.32	105.34	105.36	105.38	105.4	105.42	105.44	105.46	105.48	105.5	105.52	105.54	105.56	105.58	105.6	105.62	105.64	105.66	105.68	105.7	105.72	105.74	105.76	105.78	105.8	105.82	105.84	105.86	105.88	105.9	105.92	105.94	105.96	105.98	106
105.02	105.04	105.06	105.08	105.1	105.12	105.14	105.16	105.18	105.2	105.22	105.24	105.26	105.28	105.3	105.32	105.34	105.36	105.38	105.4	105.42	105.44	105.46	105.48	105.5	105.52	105.54	105.56	105.58	105.6	105.62	105.64	105.66	105.68	105.7	105.72	105.74	105.76	105.78	105.8	105.82	105.84	105.86	105.88	105.9	105.92	105.94	105.96	105.98	106
105.02	105.04	105.06	105.08	105.1	105.12	105.14	105.16	105.18	105.2	105.22	105.24	105.26	105.28	105.3	105.32	105.34	105.36	105.38	105.4	105.42	105.44	105.46	105.48	105.5	105.52	105.54	105.56	105.58	105.6	105.62	105.64	105.66	105.68	105.7	105.72	105.74	105.76	105.78	105.8	105.82	105.84	105.86	105.88	105.9	105.92	105.94	105.96	105.98	106
105.02	105.04	105.06	105.08	105.1	105.12	105.14	105.16	105.18	105.2	105.22	105.24	105.26	105.28	105.3	105.32	105.34	105.36	105.38	105.4	105.42	105.44	105.46	105.48	105.5	105.52	105.54	105.56	105.58	105.6	105.62	105.64	105.66	105.68	105.7	105.72	105.74	105.76	105.78	105.8	105.82	105.84	105.86	105.88	105.9	105.92	105.94	105.96	105.98	106
105.02	105.04	105.06	105.08	105.1	105.12	105.14	105.16	105.18	105.2	105.22	105.24	105.26	105.28	105.3	105.32	105.34	105.36	105.38	105.4	105.42	105.44	105.46	105.48	105.5	105.52	105.54	105.56	105.58	105.6	105.62	105.64	105.66	105.68	105.7	105.72	105.74	105.76	105.78	105.8	105.82	105.84	105.86	105.88	105.9	105.92	105.94	105.96	105.98	106
105.02	105.04	105.06	105.08	105.1	105.12	105.14	105.16	105.18	105.2	105.22	105.24	105.26	105.28	105.3	105.32	105.34	105.36	105.38	105.4	105.42	105.44	105.46	105.48	105.5	105.52	105.54	105.56	105.58	105.6	105.62	105.64	105.66	105.68	105.7	105.72	105.74	105.76	105.78	105.8	105.82	105.84	105.86	105.88	105.9	105.92	105.94	105.96	105.98	106
105.02	105.04	105.06	105.08	105.1	105.12	105.14	105.16	105.18	105.2	105.22	105.24	105.26	105.28	105.3	105.32	105.34	105.36	105.38	105.4	105.42	105.44	105.46	105.48	105.5	105.52	105.54	105.56	105.58	105.6	105.62	105.64	105.66	105.68	105.7	105.72	105.74	105.76	105.78	105.8	105.82	105.84	105.86	105.88	105.9	105.92	105.94	105.96	105.98	106
105.02	105.04	105.06	105.08	105.1	105.12	105.14	105.16	105.18	105.2	105.22	105.24	105.26	105.28	105.3	105.32	105.34	105.36	105.38	105.4	105.42	105.44	105.46	105.48	105.5	105.52	105.54	105.56	105.58	105.6	105.62	105.64	105.66	105.68	105.7	105.72	105.74	105.76	105.78	105.8	105.82	105.84	105.86	105.88	105.9	105.92	105.94	105.96	105.98	106
105.02	105.04	105.06	105.08	105.1	105.12	105.14	105.16	105.18	105.2	105.22	105.24	105.26	105.28	105.3	105.32	105.34	105.36	105.38	105.4	105.42	105.44	105.46	105.48	105.5	105.52	105.54	105.56	105.58	105.6	105.62	105.64	105.66	105.68	105.7	105.72	105.74	105.76	105.78	105.8	105.82	105.84	105.86	105.88	105.9	105.92	105.94	105.96	105.98	106
105.02	105.04	105.06	105.08	105.1	105.12	105.14	105.16	105.18	105.2	105.22	105.24	105.26	105.28	105.3	105.32	105.34	105.36	105.38	105.4	105.42	105.44	105.46	105.48	105.5	105.52	105.54	105.56	105.58	105.6	105.62	105.64	105.66	105.68	105.7	105.72	105.74	105.76	105.78	105.8	105.82	105.84	105.86	105.88	105.9	105.92	105.94	105.96	105.98	106
105.02	105.04	105.06	105.08	105.1	105.12	105.14	105.16	105.18	105.2	105.22	105.24	105.26	105.28	105.3	105.32	105.34	105.36	105.38	105.4	105.42	105.44	105.46	105.48	105.5	105.52	105.54	105.56	105.58	105.6	105.62	105.64	105.66	105.68	105.7	105.72	105.74	105.76	105.78	105.8	105.82	105.84	105.86	105.88	105.9	105.92	105.94	105.96	105.98	106
105.02	105.04	105.06	105.08	105.1	105.12	105.14	105.16	105.18	105.2	105.22	105.24	105.26	105.28	105.3	105.32	105.34	105.36	105.38	105.4	105.42	105.44	105.46	105.48	105.5	105.52	105.54	105.56	105.58	105.6	105.62	105.64	105.66	105.68	105.7	105.72	105.74	105.76	105.78	105.8	105.82	105.84	105.86	105.88	105.9	105.92	105.94	105.96	105.98	106
105.02	105.04	105.06	105.08	105.1	105.12	105.14	105.16	105.18	105.2	105.22	105.24	105.26	105.28	105.3	105.32	105.34	105.36	105.38	105.4	105.42	105.44	105.46	105.48	105.5	105.52	105.54	105.56	105.58	105.6	105.62	105.64	105.66	105.68	105.7	105.72	105.74	105.76	105.78	105.8	105.82	105.84	105.86	105.88	105.9	105.92	105.94	105.96	105.98	106
105.02	105.04	105.06	105.08	105.1	105.12	105.14	105.16	105.18	105.2	105.22	105.24	105.26	105.28	105.3	105.32	105.34	105.36	105.38	105.4	105.42	105.44	105.46	105.48	105.5	105.52	105.54	105.56	105.58	105.6	105.62	105.64	105.66	105.68	105.7	105.72	105.74	105.76	105.78	105.8	105.82	105.84	105.86	105.88	105.9	105.92	105.94	105.96	105.98	106
105.02	105.04	105.06	105.08	105.1	105.12	105.14	105.16	105.18	105.2	105.22	105.24	105.26	105.28	105.3	105.32	105.34	105.36	105.38	105.4	105.42	105.44	105.46	105.48	105.5	105.52	105.54	105.56	105.58	105.6	105.62	105.64	105.66	105.68	105.7	105.72	105.74	105.76	105.78	105.8	105.82	105.84	105.86	105.88	105.9	105.92	105.94	105.96	105.98	106
105.02	105.04	105.06	105.08	105.1	105.12	105.14	105.16	105.18	105.2	105.22	105.24	105.26	105.28	105.3	105.32	105.34	105.36	105.38	105.4	105.42	105.44	105.46	105.48	105.5	105.52	105.54	105.56	105.58	105.6	105.62	105.64	105.66	105.68	105.7	105.72	105.74	105.76	105.78	105.8	105.82	105.84	105.86	105.88	105.9	105.92	105.94	105.96	105.98	106
105.02	105.04	105.06	105.08	105.1	105.12	105.14	105.16	105.18	105.2	105.22	105.24	105.26	105.28	105.3	105.32	105.34	105.36	105.38	105.4	105.42	105.44	105.46	105.48	105.5	105.52	105.54	105.56	105.58	105.6	105.62	105.64	105.66	105.68	105.7	105.72	105.74	105.76	105.78	105.8	105.82	105.84	105.86	105.88	105.9	105.92	105.94	105.96	105.98	106
105.02	105.04	105.06	105.08	105.1	105.12	105.14	105.16	105.18	105.2	105.22	105.24	105.26	105.28	105.3	105.32	105.34	105.36	105.38	105.4	105.42	105.44	105.46	105.48	105.5	105.52	105.54	105.56	105.58	105.6	105.62	105.64	105.66	105.68	105.7	105.72	105.74	105.76	105.78	105.8	105.82	105.84	105.86	105.88	105.9	105.92	105.94	105.96	105.98	106
105.02	105.04	105.06	105.08	105.1	105.12	105.14	105.16	105.18	105.2	105.22	105.24	105.26	105.28	105.3	105.32	105.34	105.36	105.38	105.4	105.42	105.44	105.46	105.48	105.5	105.52	105.54	105.56	105.58	105.6	105.62	105.64	105.66	105.68	105.7	105.72	105.74	105.76	105.78	105.8	105.82	105.84	105.86	105.88	105.9	105.92	105.94	105.96	105.98	106
105.02	105.04	105.06	105.08	105.1	105.12	105.14	105.16	105.18	105.2	105.22	105.24	105.26	105.28	105.3	105.32	105.34	105.36	105.38	105.4	105.42	105.44	105.46	105.48	105.5	105.52	105.54	105.56	105.58	105.6	105.62	105.64	105.66	105.68	105.7	105.72	105.74	105.76	105.78	105.8	105.82	105.84	105.86	105.88	105.9	105.92	105.94	105.96	105.98	106
105.02	105.04	105.06	105.08	105.1	105.12	105.14	105.16	105.18	105.2	105.22	105.24	105.26	105.28	105.3	105.32	105.34	105.36	105.38	105.4	105.42	105.44	105.46	105.48	105.5	105.52	105.54	105.56	105.58	105.6	105.62	105.64	105.66	105.68	105.7	105.72	105.74	105.76	105.78	105.8	105.82	105.84	105.86	105.88	105.9	105.92	105.94	105.96	105.98	106
105.02	105.04	105.06	105.08	105.1	105.12	105.14	105.16	105.18	105.2	105.22	105.24	105.26	105.28	105.3	105.32	105.34	105.36	105.38	105.4	105.42	105.44	105.46	105.48	105.5	105.52	105.54	105.56	105.58	105.6	105.62	105.64	105.66	105.68	105.7	105.72	105.74	105.76	105.78	105.8	105.82	105.84	105.86	105.88	105.9	105.92	105.94	105.96	105.98	106
105.02	105.04	105.06	105.08	105.1	105.12	105.14	105.16	105.18	105.2	105.22	105.24	105.26	105.28	105.3	105.32	105.34	105.36	105.38	105.4	105.42	105.44	105.46	105.48	105.5	105.52	105.54	105.56	105.58	105.6	105.62	105.64	105.66	105.68	105.7	105.72	105.74	105.76	105.78	105.8	105.82	105.84	105.86	105.88	105.9	105.92	105.94	105.96	105.98	106
105.02	105.04	105.06	105.08	105.1	105.12	105.14	105.16	105.18	105.2	105.22	105.24	105.26	105.28	105.3	105.32	105.34	105.36	105.38	105.4	105.42	105.44	105.46	105.48	105.5	105.52	105.54	105.56	105.58	105.6	105.62	105.64	105.66	105.68	105.7	105.72	105.74	105.76	105.78	105.8	105.82	105.84	105.86	105.88	105.9	105.92	105.94	105.96	105.98	106
105.02	105.04	105.06	105.08	105.1	105.12	105.14	105.16	105.18	105.2	105.22	105.24	105.26	105.28	105.3	105.32	105.34	105.36	105.38	105.4	105.42	105.44	105.46	105.48	105.5	105.52	105.54	105.56	105.58	105.6	105.62	105.64	105.66	105.68	105.7	105.72	105.74	105.76	105.78	105.8	105.82	105.84	105.86	105.88	105.9	105.92	105.94	105.96	105.98	106
105.02	105.04	105.06	105.08	105.1	105.12	105.14	105.16	105.18	105.2	105.22	105.24	105.26	105.28	105.3	105.32	105.34	105.36	105.38	105.4	105.42	105.44	105.46	105.48	105.5	105.52	105.54	105.56	105.58	105.6	105.62	105.64	105.66	105.68	105.7	105.72	105.74	105.76	105.78	105.8	105.82	105.84	105.86	105.88	105.9	105.92	105.94	105.96	105.98	106
105.02	105.04	105.06	105.08	105.1	105.12	105.14	105.16	105.18	105.2	105.22	105.24	105.26	105.28	105.3	105.32	105.34	105.36	105.38	105.4	105.42	105.44	105.46	105.48	105.5	105.52	105.54	105.56	105.58	105.6	105.62	105.64	105.66	105.68	105.7	105.72	105.74	105.76	105.78	105.8	105.82	105.84	105.86	105.88	105.9	105.92	105.94	105.96	105.98	106
105.02	105.04	105.06	105.08	105.1	105.12	105.14	105.16	105.18	105.2	105.22	105.24	105.26	105.28	105.3	105.32	105.34	105.36	105.38	105.4	105.42	105.44	105.46	105.48	105.5	105.52	105.54	105.56	105.58	105.6	105.62	105.64	105.66	105.68	105.7	105.72	105.74	105.76	105.78	105.8	105.82	105.84	105.86	105.88	105.9	105.92	105.94	105.96	105.98	106
105.02	105.04	105.06	105.08	105.1	105.12	105.14	105.16	105.18	105.2	105.22	105.24	105.26	105.28	105.3	105.32	105.34	105.36	105.38	105.4	105.42	105.44	105.46	105.48	105.5	105.52	105.54	105.56	105.58	105.6	105.62	105.64	105.66	105.68	105.7	105.72	105.74	105.76	105.78	105.8	105.82	105.84	105.86	105.88	105.9	105.92	105.94	105.96	105.98	106
105.02	105.04	105.06	105.08	105.1	105.12	105.14	105.16	105.18	105.2	105.22	105.24	105.26	105.28	105.3	105.32	105.34	105.36	105.38	105.4	105.42	105.44	105.46	105.48	105.5	105.52	105.54	105.56	105.58	105.6	105.62	105.64	105.66	105.68	105.7	105.72	105.74	105.76	105.78	105.8	105.82	105.84	105.86	105.88	105.9	105.92	105.94	105.96	105.98	106
105.02	105.04	105.06	105.08	105.1	105.12	105.14	105.16	105.18	105.2	105.22	105.24	105.26	105.28	105.3	105.32	105.34	105.36	105.38	105.4	105.42	105.44	105.46	105.48	105.5	105.52	105.54	105.56	105.58	105.6	105.62	105.64	105.66	105.68	105.7	105.72	105.74	105.76	105.78	105.8	105.82	105.84	105.86	105.88	105.9	105.92	105.94	105.96	105.98	106
105.02	105.04	105.06	105.08	105.1	105.12	105.14	105.16	105.18	105.2	105.22	105.24	105.26	105.28	105.3	105.32	105.34	105.36	105.38	105.4	105.42	105.44	105.46	105.48	105.5	105.52	105.54	105.56	105.58	105.6	105.62	105.64	105.66	105.68	105.7	105.72	105.74	105.76	105.78	105.8	105.82	105.84	105.86	105.88	105.9	105.92	105.94	105.96	105.98	106
105.02	105.04	105.06	105.08	105.1	105.12	105.14	105.16	105.18	105.2	105.22	105.24	105.26	105.28	105.3	105.32	105.34	105.36	105.38	105.4	105.42	105.44	105.46	105.48	105.5	105.52	105.54	105.56	105.58	105.6	105.62	105.64	105.66	105.68	105.7	105.72	105.74	105.76	105.78	105.8	105.82	105.84	105.86	105.88	105.9	105.92	105.94	105.96	105.98	106
105.02	105.04	105.06	105.08	105.1	105.12	105.14	105.16	105.18	105.2	105.22	105.24	105.26	105.28	105.3	105.32	105.34	105.36	105.38	105.4	105.42	105.44	105.46	105.48	105.5	105.52	105.54	105.56	105.58	105.6	105.62	105.64	105.66	105.68	105.7	105.72	105.74	105.76	105.78	105.8	105.82	105.84	105.86	105.88	105.9	105.92	105.94	105.96	105.98	106
105.02	105.04	105.06	105.08	105.1	105.12	105.14	105.16	105.18	105.2	105.22	105.24	105.26	105.28	105.3	105.32	105.34	105.36	105.38	105.4	105.42	105.44	105.46	105.48	105.5	105.52	105.54	105.56	105.58	105.6	105.62	105.64	105.66	105.68	105.7	105.72	105.74	105.76	105.78	105.8	105.82	105.84	105.86	105.88	105.9	105.92	105.94	105.96	105.98	106
105.02	105.04	105.06	105.08	105.1	105.12	105.14	105.16	105.18	105.2	105.22	105.24	105.26	105.28	105.3	105.32	105.34	105.36	105.38	105.4	105.42	105.44	105.46	105.48	105.5	105.52	105.54	105.56	105.58	105.6	105.62	105.64	105.66	105.68	105.7	105.72	105.74	105.76	105.78	105.8	105.82	105.84	105.86	105.88	105.9	105.92	105.94	105.96	105.98	106
105.02	105.04	105.06	105.08	105.1	105.12	105.14	105.16	105.18	105.2	105.22	105.24	105.26	105.28	105.3	105.32	105.34	105.36	105.38	105.4	105.42	105.44	105.46	105.48	105.5	105.52	105.54	105.56	105.58	105.6	105.62	105.64	105.66	105.68	105.7	105.72	105.74	105.76	105.78	105.8	105.82	105.84	105.86	105.88	105.9	105.92	105.94	105.96	105.98	106
105.02	105.04	105.06	105.08	105.1	105.12	105.14	105.16	105.18	105.2	105.22	105.24	105.26	105.28	105.3	105.32	105.34	105.36	105.38	105.4	105.42	105.44	105.46	105.48	105.5	105.52	105.54	105.56	105.58	105.6	105.62	105.64	105.66	105.68	105.7	105.72	105.74	105.76	105.78	105.8	105.82	105.84	105.86	105.88	105.9	105.92	105.94	105.96	105.98	106
105.02	105.04	105.06	105.08	105.1	105.12	105.14	105.16	105.18	105.2	105.22	105.24	105.26	105.28	105.3	105.32	105.34	105.36	105.38	105.4	105.42	105.44	105.46	105.48	105.5	105.52	105.54	105.56	105.58	105.6	105.62	105.64	105.66	105.68	105.7	105.72	105.74	105.76	105.78	105.8	105.82	105.84	105.86	105.88	105.9	105.92	105.94	105.96	105.98	106
105.02	105.04	105.06	105.08	105.1	105.12	105.14	105.16	105.18	105.2	105.22	105.24	105.26	105.28	105.3	105.32	105.34	105.36	105.38	105.4	105.42	105.44	105.46	105.48	105.5	105.52	105.54	105.56	105.58	105.6	105.62	105.64	105.66	105.68	105.7	105.72	105.74	105.76	105.78	105.8	105.82	105.84	105.86	105.88	105.9	105.92	105.94	105.96	105.98	106
105.02	105.04	105.06	105.08	105.1	105.12	105.14	105.16	105.18	105.2	105.22	105.24	105.26	105.28	105.3	105.32	105.34	105.36	105.38	105.4	105.42	105.44	105.46	105.48	105.5	105.52	105.54	105.56	105.58	105.6	105.62	105.64	105.66	105.68	105.7	105.72	105.74	105.76	105.78	105.8	105.82	105.84	105.86	105.88	105.9	105.92	105.94	105.96	105.98	106
105.02	105.04	105.06	105.08	105.1	105.12	105.14	105.16	105.18	105.2	105.22	105.24	105.26	105.28	105.3	105.32	105.34	105.36	105.38	105.4	105.42	105.44	105.46	105.48	105.5	105.52	105.54	105.56	105.58	105.6	105.62	105.64	105.66	105.68	105.7	105.72	105.74	105.76	105.78	105.8	105.82	105.84	105.86	105.88	105.9	105.92	105.94	105.96	105.98	106
105.02	105.04	105.06	105.08	105.1	105.12	105.14	105.16	105.18	105.2	105.22	105.24	105.26	105.28	105.3	105.32	105.34	105.36	105.38	105.4	105.42	105.44	105.46	105.48	105.5	105.52	105.54	105.56	105.58	105.6	105.62	105.64	105.66	105.68	105.7	105.72	105.74	105.76	105.78	105.8	105.82	105.84	105.86	105.88	105.9	105.92	105.94	105.96	105.98	106
105.02	105.04	105.06	105.08	105.1	105.12	105.14	105.16	105.18	105.2	105.22	105.24	105.26	105.28	105.3	105.32	105.34	105.36	105.38	105.4	105.42	105.44	105.46	105.48	105.5	105.52	105.54	105.56	105.58	105.6	105.62	105.64	105.66	105.68	105.7	105.72	105.74	105.76	105.78	105.8	105.82	105.84	105.86	105.88	105.9	105.92	105.94	105.96	105.98	106
105.02	105.04	105.06	105.08	105.1	105.12	105.14	105.16	105.18	105.2	105.22	105.24	105.26	105.28	105.3	105.32	105.34	105.36	105.38	105.4	105.42	105.44	105.46	105.48	105.5	105.52	105.54	105.56	105.58	105.6	105.62	105.64	105.66	105.68	105.7	105.72	105.74	105.76	105.78	105.8	105.82	105.84	105.86	105.88	105.9	105.92	105.94	105.96	105.98	106
105.02	105.04	105.06	105.08	105.1	105.12	105.14	105.16	105.18	105.2	105.22	105.24	105.26	105.28	105.3	105.32	105.34	105.36	105.38	105.4	105.42	105.44	105.46	105.48	105.5	105.52	105.54	105.56	105.58	105.6	105.62	105.64	105.66	105.68	105.7	105.72	105.74	105.76	105.78	105.8	105.82	105.84	105.86	105.88	105.9	105.92	105.94	105.96	105.98	106
105.02	105.04	105.06	105.08	105.1	105.12	105.14	105.16	105.18	105.2	105.22	105.24	105.26	105.28	105.3	105.32	105.34	105.36	105.38	105.4	105.42	105.44	105.46	105.48	105.5	105.52	105.54	105.56	105.58	105.6	105.62	105.64	105.66	105.68	105.7	105.72	105.74	105.76	105.78	105.8	105.82	105.84	105.86	105.88	105.9	105.92	105.94	105.96	105.98	106
105.02	105.04	105.06	105.08	105.1	105.12	105.14	105.16	105.18	105.2	105.22	105.24	105.26	105.28	105.3	105.32	105.34	105.36	105.38	105.4	105.42	105.44	105.46	105.48	105.5	105.52	105.54	105.56	105.58	105.6	105.62	105.64	105.66	105.68	105.7	105.72	105.74	105.76	105.78	105.8	105.82	105.84	105.86	105.88	105.9	105.92	105.94	105.96	105.98	106
105.02	105.04	105.06	105.08	105.1	105.12	105.14	105.16	105.18	105.2	105.22	105.24	105.26	105.28	105.3	105.32	105.34	105.36	105.38	105.4	105.42	105.44	105.46	105.48	105.5	105.52	105.54	105.56	105.58	105.6	105.62	105.64	105.66	105.68	105.7	105.72	105.74	105.76	105.78	105.8	105.82	105.84	105.86	105.88	105.9	105.92	105.94	105.96	105.98	106
105.02	105.04	105.06	105.08	105.1	105.12	105.14	105.16	105.18	105.2	105.22	105.24	105.26	105.28	105.3	105.32	105.34	105.36	105.38	105.4	105.42	105.44	105.46	105.48	105.5	105.52	105.54	105.56	105.58	105.6	105.62	105.64	105.66	105.68	105.7	105.72	105.74	105.76	105.78	105.8	105.82	105.84	105.86	105.88	105.9	105.92	105.94	105.96	105.98	106
105.02	105.04	105.06	105.08	105.1	105.12	105.14	105.16	105.18	105.2	105.22	105.24	105.26	105.28	105.3	105.32	105.34	105.36	105.38	105.4	105.42	105.44	105.46	105.48	105.5	105.52	105.54	105.56	105.58	105.6	105.62	105.64	105.66	105.68	105.7	105.72	105.74	105.76	105.78	105.8	105.82	105.84	105.86	105.88	105.9	105.92	105.94	105.96	105.98	106
105.02	105.04	105.06	105.08	105.1	105.12	105.14	105.16	105.18	105.2	105.22	105.24	105.26	105.28	105.3	105.32	105.34	105.36	105.38	105.4	105.42	105.44	105.46	105.48	105.5	105.52	105.54	105.56	105.58	105.6	105.62	105.64	105.66	105.68	105.7	105.72	105.74	105.76	105.78	105.8	105.82	105.84	105.86	105.88	105.9	105.92	105.94	105.96	105.98	106
105.02	105.04	105.06	105.08	105.1	105.12	105.14	105.16	105.18	105.2	105.22	105.24	105.26	105.28	105.3	105.32	105.34	105.36	105.38	105.4	105.42	105.44	105.46	105.48	105.5	105.52	105.54	105.56	105.58	105.6	105.62	105.64	105.66	105.68	105.7	105.72	105.74	105.76	105.78	105.8	105.82	105.84	105.86	105.88	105.9	105.92	105.94	105.96	105.98	106
105.02	105.04	105.06	105.08	105.1	105.12	105.14	105.16	105.18	105.2	105.22	105.24	105.26	105.28	105.3	105.32	105.34	105.36	105.38	105.4	105.42	105.44	105.46	105.48	105.5	105.52	105.54	105.56	105.58	105.6	105.62	105.64	105.66	105.68	105.7	105.72	105.74	105.76	105.78	105.8	105.82	105.84	105.86	105.88	105.9	105.92	105.94	105.96	105.98	106
105.02	105.04	105.06	105.08	105.1	105.12	105.14	105.16	105.18	105.2	105.22	105.24	105.26	105.28	105.3	105.32	105.34	105.36	105.38	105.4	105.42	105.44	105.46	105.48	105.5	105.52	105.54	105.56	105.58	105.6	105.62	105.64	105.66	105.68	105.7	105.72	105.74	105.76	105.78	105.8	105.82	105.84	105.86	105.88	105.9	105.92	105.94	105.96	105.98	106
105.02	105.04	105.06	105.08	105.1	105.12	105.14	105.16	105.18	105.2	105.22	105.24	105.26	105.28	105.3	105.32	105.34	105.36	105.38	105.4	105.42	105.44	105.46	105.48	105.5	105.52	105.54	105.56	105.58	105.6	105.62	105.64	105.66	105.68	105.7	105.72	105.74	105.76	105.78	105.8	105.82	105.84	105.86	105.88	105.9	105.92	105.94	105.96	105.98	106
105.02	105.04	105.06	105.08	105.1	105.12	105.14	105.16	105.18	105.2	105.22	105.24	105.26	105.28	105.3	105.32	105.34	105.36	105.38	105.4	105.42	105.44	105.46	105.48	105.5	105.52	105.54	105.56	105.58	105.6	105.62	105.64	105.66	105.68	105.7	105.72	105.74	105.76	105.78	105.8	105.82	105.84	105.86	105.88	105.9	105.92	105.94	105.96	105.98	106
105.02	105.04	105.06	105.08	105.1	105.12	105.14	105.16	105.18	105.2	105.22	105.24	105.26	105.28	105.3	105.32	105.34	105.36	105.38	105.4	105.42	105.44	105.46	105.48	105.5	105.52	105.54	105.56	105.58	105.6	105.62	105.64	105.66	105.68	105.7	105.72	105.74	105.76	105.78	105.8	105.82	105.84	105.86	105.88	105.9	105.92	105.94	105.96	105.98	106
105.02	105.04	105.06	105.08	105.1	105.12	105.14	105.16	105.18	105.2	105.22	105.24	105.26	105.28	105.3	105.32	105.34	105.36	105.38	105.4	105.42	105.44	105.46	105.48	105.5	105.52	105.54	105.56	105.58	105.6	105.62	105.64	105.66	105.68	105.7	105.72	105.74	105.76	105.78	105.8	105.82	105.84	105.86	105.88	105.9	105.92	105.94	105.96	105.98	106
105.02	105.04	105.06	105.08	105.1	105.12	105.14	105.16	105.18	105.2	105.22	105.24	105.26	105.28	105.3	105.32	105.34	105.36	105.38	105.4	105.42	105.44	105.46	105.48	105.5	105.52	105.54	105.56	105.58	105.6	105.62	105.64	105.66	105.68	105.7	105.72	105.74	105.76	105.78	105.8	105.82	105.84	105.86	105.88	105.9	105.92	105.94	105.96	105.98	106
105.02	105.04	105.06	105.08	105.1	105.12	105.14	105.16	105.18	105.2	105.22	105.24	105.26	105.28	105.3	105.32	105.34	105.36	105.38	105.4	105.42	105.44	105.46	105.48	105.5	105.52	105.54	105.56	105.58	105.6	105.62	105.64	105.66	105.68	105.7	105.72	105.74	105.76	105.78	105.8	105.82	105.84	105.86	105.88	105.9	105.92	105.94	105.96	105.98	106
105.02	105.04	105.06	105.08	105.1	105.12	105.14	105.16	105.18	105.2	105.22	105.24	105.26	105.28	105.3	105.32	105.34	105.36	105.38	105.4	105.42	105.44	105.46	105.48	105.5	105.52	105.54	105.56	105.58	105.6	105.62	105.64	105.66	105.68	105.7	105.72	105.74	105.76	105.78	105.8	105.82	105.84	105.86	105.88	105.9	105.92	105.94	105.96	105.98	106
105.02	105.04	105.06	105.08	105.1	105.12	105.14	105.16	105.18	105.2	105.22	105.24	105.26	105.28	105.3	105.32	105.34	105.36	105.38	105.4	105.42	105.44	105.46	105.48	105.5	105.52	105.54	105.56	105.58	105.6	105.62	105.64	105.66	105.68	105.7	105.72	105.74	105.76	105.78	105.8	105.82	105.84	105.86	105.88	105.9	105.92	105.94	105.96	105.98	106
105.02	105.04	105.06	105.08	105.1	105.12	105.14	105.16	105.18	105.2	105.22	105.24	105.26	105.28	105.3	105.32	105.34	105.36	105.38	105.4	105.42	105.44	105.46	105.48	105.5	105.52	105.54	105.56	105.58	105.6	105.62	105.64	105.66	105.68	105.7	105.72	105.74	105.76	105.78	105.8	105.82	105.84	105.86	105.88	105.9	105.92	105.94	105.96	105.98	106
105.02	105.04	105.06	105.08	105.1	105.12	105.14	105.16	105.18	105.2	105.22	105.24	105.26	105.28	105.3	105.32	105.34	105.36	105.38	105.4	105.42	105.44	105.46	105.48	105.5	105.52	105.54	105.56	105.58	105.6	105.62	105.64	105.66	105.68	105.7	105.72	105.74	105.76	105.78	105.8	105.82	105.84	105.86	105.88	105.9	105.92	105.94	105.96	105.98	106
105.02	105.04	105.06	105.08	105.1	105.12	105.14	105.16	105.18	105.2	105.22	105.24	105.26	105.28	105.3	105.32	105.34	105.36	105.38	105.4	105.42	105.44	105.46	105.48	105.5	105.52	105.54	105.56	105.58	105.6	105.62	105.64	105.66	105.68	105.7	105.72	105.74	105.76	105.78	105.8	105.82	105.84	105.86	105.88	105.9	105.92	105.94	105.96	105.98	106
105.02	105.04	105.06	105.08	105.1	105.12	105.14	105.16	105.18	105.2	105.22	105.24	105.26	105.28	105.3	105.32	105.34	105.36	105.38	105.4	105.42	105.44	105.46	105.48	105.5	105.52	105.54	105.56	105.58	105.6	105.62	105.64	105.66	105.68	105.7	105.72	105.74	105.76	105.78	105.8	105.82	105.84	105.86	105.88	105.9	105.92	105.94	105.96	105.98	106
105.02	105.04	105.06	105.08	105.1	105.12	105.14	105.16	105.18	105.2	105.22	105.24	105.26	105.28	105.3	105.32	105.34	105.36	105.38	105.4	105.42	105.44	105.46	105.48	105.5	105.52	105.54	105.56	105.58	105.6	105.62	105.64	105.66	105.68	105.7	105.72	105.74	105.76	105.78	105.8	105.82	105.84	105.86	105.88	105.9	105.92	105.94	105.96	105.98	106
105.02	105.04	105.06	105.08	105.1	105.12	105.14	105.16	105.18	105.2	105.22	105.24	105.26	105.28	105.3	105.32	105.34	105.36	105.38	105.4	105.42	105.44	105.46	105.48	105.5	105.52	105.54	105.56	105.58	105.6	105.62	105.64	105.66	105.68	105.7	105.72	105.74	105.76	105.78	105.8	105.82	105.84	105.86	105.88	105.9	105.92	105.94	105.96	105.98	106
105.02	105.04	105.06	105.08	105.1	105.12	105.14	105.16	105.18	105.2	105.22	105.24	105.26	105.28	105.3	105.32	105.34	105.36	105.38	105.4	105.42	105.44	105.46	105.48	105.5	105.52	105.54	105.56	105.58	105.6	105.62	105.64	105.66	105.68	105.7	105.72	105.74	105.76	105.78	105.8	105.82	105.84	105.86	105.88	105.9	105.92	105.94	105.96	105.98	106
105.02	105.04	105.06	105.08	105.1	105.12	105.14	105.16	105.18	105.2	105.22	105.24	105.26	105.28	105.3	105.32	105.34	105.36	105.38	105.4	105.42	105.44	105.46	105.48	105.5	105.52	105.54	105.56	105.58	105.6	105.62	105.64	105.66	105.68	105.7	105.72	105.74	105.76	105.78	105.8	105.82	105.84	105.86	105.88	105.9	105.92	105.94	105.96	105.98	106
105.02	105.04	105.06	105.08	105.1	105.12	105.14	105.16	105.18	105.2	105.22	105.24	105.26	105.28	105.3	105.32	105.34	105.36	105.38	105.4	105.42	105.44	105.46	105.48	105.5	105.52	105.54	105.56	105.58	105.6	105.62	105.64	105.66	105.68	105.7	105.72	105.74	105.76	105.78	105.8	105.82	105.84	105.86	105.88	105.9	105.92	105.94	105.96	105.98	106
105.02	105.04	105.06	105.08	105.1	105.12	105.14	105.16	105.18	105.2	105.22	105.24	105.26	105.28	105.3	105.32	105.34	105.36	105.38	105.4	105.42	105.44	105.46	105.48	105.5	105.52	105.54	105.56	105.58	105.6	105.62	105.64	105.66	105.68	105.7	105.72	105.74	105.76	105.78	105.8	105.82	105.84	105.86	105.88	105.9	105.92	105.94	105.96	105.98	106
105.02	105.04	105.06	105.08	105.1	105.12	105.14	105.16	105.18	105.2	105.22	105.24	105.26	105.28	105.3	105.32	105.34	105.36	105.38	105.4	105.42	105.44	105.46	105.48	105.5	105.52	105.54	105.56	105.58	105.6	105.62	105.64	105.66	105.68	105.7	105.72	105.74	105.76	105.78	105.8	105.82	105.84	105.86	105.88	105.9	105.92	105.94	105.96	105.98	106
105.02	105.04	105.06	105.08	105.1	105.12	105.14	105.16	105.18	105.2	105.22	105.24	105.26	105.28	105.3	105.32	105.34	105.36	105.38	105.4	105.42	105.44	105.46	105.48	105.5	105.52	105.54	105.56	105.58	105.6	105.62	105.64	105.66	105.68	105.7	105.72	105.74	105.76	105.78	105.8	105.82	105.84	105.86	105.88	105.9	105.92	105.94	105.96	105.98	106
105.02	105.04	105.06	105.08	105.1	105.12	105.14	105.16	105.18	105.2	105.22	105.24	105.26	105.28	105.3	105.32	105.34	105.36	105.38	105.4	105.42	105.44	105.46	105.48	105.5	105.52	105.54	105.56	105.58	105.6	105.62	105.64	105.66	105.68	105.7	105.72	105.74	105.76	105.78	105.8	105.82	105.84	105.86	105.88	105.9	105.92	105.94	105.96	105.98	106
105.02	105.04	105.06	105.08	105.1	105.12	105.14	105.16	105.18	105.2	105.22	105.24	105.26	105.28	105.3	105.32	105.34	105.36	105.38	105.4	105.42	105.44	105.46	105.48	105.5	105.52	105.54	105.56	105.58	105.6	105.62	105.64	105.66	105.68	105.7	105.72	105.74	105.76	105.78	105.8	105.82	105.84	105.86	105.88	105.9	105.92	105.94	105.96	105.98	106
105.02	105.04	105.06	105.08	105.1	105.12	105.14	105.16	105.18	105.2	105.22	105.24	105.26	105.28	105.3	105.32	105.34	105.36	105.38	105.4	105.42	105.44	105.46	105.48	105.5	105.52	105.54	105.56	105.58	105.6	105.62	105.64	105.66	105.68	105.7	105.72	105.74	105.76	105.78	105.8	105.82	105.84	105.86	105.88	105.9	105.92	105.94	105.96	105.98	106
105.02	105.04	105.06	105.08	105.1	105.12	105.14	105.16	105.18	105.2	105.22	105.24	105.26	105.28	105.3	105.32	105.34	105.36	105.38	105.4	105.42	105.44	105.46	105.48	105.5	105.52	105.54	105.56	105.58	105.6	105.62	105.64	105.66	105.68	105.7	105.72	105.74	105.76	105.78	105.8	105.82	105.84	105.86	105.88	105.9	105.92	105.94	105.96	105.98	106
105.02	105.04	105.06	105.08	105.1	105.12	105.14	105.16	105.18	105.2	105.22	105.24	105.26	105.28	105.3	105.32	105.34	105.36	105.38	105.4	105.42	105.44	105.46	105.48	105.5	105.52	105.54	105.56	105.58	105.6	105.62	105.64	105.66	105.68	105.7	105.72	105.74	105.76	105.78	105.8	105.82	105.84	105.86	105.88	105.9	105.92	105.94	105.96	105.98	106
105.02	105.04	105.06	105.08	105.1	105.12	105.14	105.16	105.18	105.2	105.22	105.24	105.26	105.28	105.3	105.32	105.34	105.36	105.38	105.4	105.42	105.44	105.46	105.48	105.5	105.52	105.54	105.56	105.58	105.6	105.62	105.64	105.66	105.68	105.7	105.72	105.74	105.76	105.78	105.8	105.82	105.84	105.86	105.88	105.9	105.92	105.94	105.96	105.98	106
105.02	105.04	105.06	105.08	105.1	105.12	105.14	105.16	105.18	105.2	105.22	105.24	105.26	105.28	105.3	105.32	105.34	105.36	105.38	105.4	105.42	105.44	105.46	105.48	105.5	105.52	105.54	105.56	105.58	105.6	105.62	105.64	105.66	105.68	105.7	105.72	105.74	105.76	105.78	105.8	105.82	105.84	105.86	105.88	105.9	105.92	105.94	105.96	105.98	106
105.02	105.04	105.06	105.08	105.1	105.12	105.14	105.16	105.18	105.2	105.22	105.24	105.26	105.28	105.3	105.32	105.34	105.36	105.38	105.4	105.42	105.44	105.46	105.48	105.5	105.52	105.54	105.56	105.58	105.6	105.62	105.64	105.66	105.68	105.7	105.72	105.74	105.76	105.78	105.8	105.82	105.84	105.86	105.88	105.9	105.92	105.94	105.96	105.98	106
105.02	105.04	105.06	105.08	105.1	105.12	105.14	105.16	105.18	105.2	105.22	105.24	105.26	105.28	105.3	105.32	105.34	105.36	105.38	105.4	105.42	105.44	105.46	105.48	105.5	105.52	105.54	105.56	105.58	105.6	105.62	105.64	105.66	105.68	105.7	105.72	105.74	105.76	105.78	105.8	105.82	105.84	105.86	105.88	105.9	105.92	105.94	105.96	105.98	106
105.02	105.04	105.06	105.08	105.1	105.12	105.14	105.16	105.18	105.2	105.22	105.24	105.26	105.28	105.3	105.32	105.34	105.36	105.38	105.4	105.42	105.44	105.46	105.48	105.5	105.52	105.54	105.56	105.58	105.6	105.62	105.64	105.66	105.68	105.7	105.72	105.74	105.76	105.78	105.8	105.82	105.84	105.86	105.88	105.9	105.92	105.94	105.96	105.98	106
105.02	105.04	105.06	105.08	105.1	105.12	105.14	105.16	105.18	105.2	105.22	105.24	105.26	105.28	105.3	105.32	105.34	105.36	105.38	105.4	105.42	105.44	105.46	105.48	105.5	105.52	105.54	105.56	105.58	105.6	105.62	105.64	105.66	105.68	105.7	105.72	105.74	105.76	105.78	105.8	105.82	105.84	105.86	105.88	105.9	105.92	105.94	105.96	105.98	106
105.02	105.04	105.06	105.08	105.1	105.12	105.14	105.16	105.18	105.2	105.22	105.24	105.26	105.28	105.3	105.32	105.34	105.36	105.38	105.4	105.42	105.44	105.46	105.48	105.5	105.52	105.54	105.56	105.58	105.6	105.62	105.64	105.66	105.68	105.7	105.72	105.74	105.76	105.78	105.8	105.82	105.84	105.86	105.88	105.9	105.92	105.94	105.96	105.98	106
105.02	105.04	105.06	105.08	105.1	105.12	105.14	105.16	105.18	105.2	105.22	105.24	105.26	105.28	105.3	105.32	105.34	105.36	105.38	105.4	105.42	105.44	105.46	105.48	105.5	105.52	105.54	105.56	105.58	105.6	105.62	105.64	105.66	105.68	105.7	105.72	105.74	105.76	105.78	105.8	105.82	105.84	105.86	105.88	105.9	105.92	105.94	105.96	105.98	106
105.02	105.04	105.06	105.08	105.1	105.12	105.14	105.16	105.18	105.2	105.22	105.24	105.26	105.28	105.3	105.32	105.34	105.36	105.38	105.4	105.42	105.44	105.46	105.48	105.5	105.52	105.54	105.56	105.58	105.6	105.62	105.64	105.66	105.68	105.7	105.72	105.74	105.76	105.78	105.8	105.82	105.84	105.86	105.88	105.9	105.92	105.94	105.96	105.98	106
105.02	105.04	105.06	105.08	105.1	105.12	105.14	105.16	105.18	105.2	105.22	105.24	105.26	105.28	105.3	105.32	105.34	105.36	105.38	105.4	105.42	105.44	105.46	105.48	105.5	105.52	105.54	105.56	105.58	105.6	105.62	105.64	105.66	105.68	105.7	105.72	105.74	105.76	105.78	105.8	105.82	105.84	105.86	105.88	105.9	105.92	105.94	105.96	105.98	106
105.02	105.04	105.06	105.08	105.1	105.12	105.14	105.16	105.18	105.2	105.22	105.24	105.26	105.28	105.3	105.32	105.34	105.36	105.38	105.4	105.42	105.44	105.46	105.48	105.5	105.52	105.54	105.56	105.58	105.6	105.62	105.64	105.66	105.68	105.7	105.72	105.74	105.76	105.78	105.8	105.82	105.84	105.86	105.88	105.9	105.92	105.94	105.96	105.98	106
105.02	105.04	105.06	105.08	105.1	105.12	105.14	105.16	105.18	105.2	105.22	105.24	105.26	105.28	105.3	105.32	105.34	105.36	105.38	105.4	105.42	105.44	105.46	105.48	105.5	105.52	105.54	105.56	105.58	105.6	105.62	105.64	105.66	105.68	105.7	105.72	105.74	105.76	105.78	105.8	105.82	105.84	105.86	105.88	105.9	105.92	105.94	105.96	105.98	106
105.02	105.04	105.06	105.08	105.1	105.12	105.14	105.16	105.18	105.2	105.22	105.24	105.26	105.28	105.3	105.32	105.34	105.36	105.38	105.4	105.42	105.44	105.46	105.48	105.5	105.52	105.54	105.56	105.58	105.6	105.62	105.64	105.66	105.68	105.7	105.72	105.74	105.76	105.78	105.8	105.82	105.84	105.86	105.88	105.9	105.92	105.94	105.96	105.98	106
105.02	105.04	105.06	105.08	105.1	105.12	105.14	105.16	105.18	105.2	105.22	105.24	105.26	105.28	105.3	105.32	105.34	105.36	105.38	105.4	105.42	105.44	105.46	105.48	105.5	105.52	105.54	105.56	105.58	105.6	105.62	105.64	105.66	105.68	105.7	105.72	105.74	105.76	105.78	105.8	105.82	105.84	105.86	105.88	105.9	105.92	105.94	105.96	105.98	106
105.02	105.04	105.06	105.08	105.1	105.12	105.14	105.16	105.18	105.2	105.22	105.24	105.26	105.28	105.3	105.32	105.34	105.36	105.38	105.4	105.42	105.44	105.46	105.48	105.5	105.52	105.54	105.56	105.58	105.6	105.62	105.64	105.66	105.68	105.7	105.72	105.74	105.76	105.78	105.8	105.82	105.84	105.86	105.88	105.9	105.92	105.94	105.96	105.98	106
105.02	105.04	105.06	105.08	105.1	105.12	105.14	105.16	105.18	105.2	105.22	105.24	105.26	105.28	105.3	105.32	105.34	105.36	105.38	105.4	105.42	105.44	105.46	105.48	105.5	105.52	105.54	105.56	105.58	105.6	105.62	105.64	105.66	105.68	105.7	105.72	105.74	105.76	105.78	105.8	105.82	105.84	105.86	105.88	105.9	105.92	105.94	105.96	105.98	106
105.02	105.04	105.06	105.08	105.1	105.12	105.14	105.16	105.18	105.2	105.22	105.24	105.26	105.28	105.3	105.32	105.34	105.36	105.38	105.4	105.42	105.44	105.46	105.48	105.5	105.52	105.54	105.56	105.58	105.6	105.62	105.64	105.66	105.68	105.7	105.72	105.74	105.76	105.78	105.8	105.82	105.84	105.86	105.88	105.9	105.92	105.94	105.96	105.98	106
105.02	105.04	105.06	105.08	105.1	105.12	105.14	105.16	105.18	105.2	105.22	105.24	105.26	105.28	105.3	105.32	105.34	105.36	105.38	105.4	105.42	105.44	105.46	105.48	105.5	105.52	105.54	105.56	105.58	105.6	105.62	105.64	105.66	105.68	105.7	105.72	105.74	105.76	105.78	105.8	105.82	105.84	105.86	105.88	105.9	105.92	105.94	105.96	105.98	106
105.02	105.04	105.06	105.08	105.1	105.12	105.14	105.16	105.18	105.2	105.22	105.24	105.26	105.28	105.3	105.32	105.34	105.36	105.38	105.4	105.42	105.44	105.46	105.48	105.5	105.52	105.54	105.56	105.58	105.6	105.62	105.64	105.66	105.68	105.7	105.72	105.74	105.76	105.78	105.8	105.82	105.84	105.86	105.88	105.9	105.92	105.94	105.96	105.98	106
105.02	105.04	105.06	105.08	105.1	105.12	105.14	105.16	105.18	105.2	105.22	105.24	105.26	105.28	105.3	105.32	105.34	105.36	105.38	105.4	105.42	105.44	105.46	105.48	105.5	105.52	105.54	105.56	105.58	105.6	105.62	105.64	105.66	105.68	105.7	105.72	105.74	105.76	105.78	105.8	105.82	105.84	105.86	105.88	105.9	105.92	105.94	105.96	105.98	106
105.02	105.04	105.06	105.08	105.1	105.12	105.14	105.16	105.18	105.2	105.22	105.24	105.26	105.28	105.3	105.32	105.34	105.36	105.38	105.4	105.42	105.44	105.46	105.48	105.5	105.52	105.54	105.56	105.58	105.6	105.62	105.64	105.66	105.68	105.7	105.72	105.74	105.76	105.78	105.8	105.82	105.84	105.86	105.88	105.9	105.92	105.94	105.96	105.98	106
105.02	105.04	105.06	105.08	105.1	105.12	105.14	105.16	105.18	105.2	105.22	105.24	105.26	105.28	105.3	105.32	105.34	105.36	105.38	105.4	105.42	105.44	105.46	105.48	105.5	105.52	105.54	105.56	105.58	105.6	105.62	105.64	105.66	105.68	105.7	105.72	105.74	105.76	105.78	105.8	105.82	105.84	105.86	105.88	105.9	105.92	105.94	105.96	105.98	106
105.02	105.04	105.06	105.08	105.1	105.12	105.14	105.16	105.18	105.2	105.22	105.24	105.26	105.28	105.3	105.32	105.34	105.36	105.38	105.4	105.42	105.44	105.46	105.48	105.5	105.52	105.54	105.56	105.58	105.6	105.62	105.64	105.66	105.68	105.7	105.72	105.74	105.76	105.78	105.8	105.82	105.84	105.86	105.88	105.9	105.92	105.94	105.96	105.98	106
105.02	105.04	105.06	105.08	105.1	105.12	105.14	105.16	105.18	105.2	105.22	105.24	105.26	105.28	105.3	105.32	105.34	105.36	105.38	105.4	105.42	105.44	105.46	105.48	105.5	105.52	105.54	105.56	105.58	105.6	105.62	105.64	105.66	105.68	105.7	105.72	105.74	105.76	105.78	105.8	105.82	105.84	105.86	105.88	105.9	105.92	105.94	105.96	105.98	106
105.02	105.04	105.06	105.08	105.1	105.12	105.14	105.16	105.18	105.2	105.22	105.24	105.26	105.28	105.3	105.32	105.34	105.36	105.38	105.4	105.42	105.44	105.46	105.48	105.5	105.52	105.54	105.56	105.58	105.6	105.62	105.64	105.66	105.68	105.7	105.72	105.74	105.76	105.78	105.8	105.82	105.84	105.86	105.88	105.9	105.92	105.94	105.96	105.98	106
105.02	105.04	105.06	105.08	105.1	105.12	105.14	105.16	105.18	105.2	105.22	105.24	105.26	105.28	105.3	105.32	105.34	105.36	105.38	105.4	105.42	105.44	105.46	105.48	105.5	105.52	105.54	105.56	105.58	105.6	105.62	105.64	105.66	105.68	105.7	105.72	105.74	105.76	105.78	105.8	105.82	105.84	105.86	105.88	105.9	105.92	105.94	105.96	105.98	106
105.02	105.04	105.06	105.08	105.1	105.12	105.14	105.16	105.18	105.2	105.22	105.24	105.26	105.28	105.3	105.32	105.34	105.36	105.38	105.4	105.42	105.44	105.46	105.48	105.5	105.52	105.54	105.56	105.58	105.6	105.62	105.64	105.66	105.68	105.7	105.72	105.74	105.76	105.78	105.8	105.82	105.84	105.86	105.88	105.9	105.92	105.94	105.96	105.98	106
105.02	105.04	105.06	105.08	105.1	105.12	105.14	105.16	105.18	105.2	105.22	105.24	105.26	105.28	105.3	105.32	105.34	105.36	105.38	105.4	105.42	105.44	105.46	105.48	105.5	105.52	105.54	105.56	105.58	105.6	105.62	105.64	105.66	105.68	105.7	105.72	105.74	105.76	105.78	105.8	105.82	105.84	105.86	105.88	105.9	105.92	105.94	105.96	105.98	106
105.02	105.04	105.06	105.08	105.1	105.12	105.14	105.16	105.18	105.2	105.22	105.24	105.26	105.28	105.3	105.32	105.34	105.36	105.38	105.4	105.42	105.44	105.46	105.48	105.5	105.52	105.54	105.56	105.58	105.6	105.62	105.64	105.66	105.68	105.7	105.72	105.74	105.76	105.78	105.8	105.82	105.84	105.86	105.88	105.9	105.92	105.94	105.96	105.98	106
105.02	105.04	105.06	105.08	105.1	105.12	105.14	105.16	105.18	105.2	105.22	105.24	105.26	105.28	105.3	105.32	105.34	105.36	105.38	105.4	105.42	105.44	105.46	105.48	105.5	105.52	105.54	105.56	105.58	105.6	105.62	105.64	105.66	105.68	105.7	105.72	105.74	105.76	105.78	105.8	105.82	105.84	105.86	105.88	105.9	105.92	105.94	105.96	105.98	106
105.02	105.04	105.06	105.08	105.1	105.12	105.14	105.16	105.18	105.2	105.22	105.24	105.26	105.28	105.3	105.32	105.34	105.36	105.38	105.4	105.42	105.44	105.46	105.48	105.5	105.52	105.54	105.56	105.58	105.6	105.62	105.64	105.66	105.68	105.7	105.72	105.74	105.76	105.78	105.8	105.82	105.84	105.86	105.88	105.9	105.92	105.94	105.96	105.98	106
105.02	105.04	105.06	105.08	105.1	105.12	105.14	105.16	105.18	105.2	105.22	105.24	105.26	105.28	105.3	105.32	105.34	105.36	105.38	105.4	105.42	105.44	105.46	105.48	105.5	105.52	105.54	105.56	105.58	105.6	105.62	105.64	105.66	105.68	105.7	105.72	105.74	105.76	105.78	105.8	105.82	105.84	105.86	105.88	105.9	105.92	105.94	105.96	105.98	106
105.02	105.04	105.06	105.08	105.1	105.12	105.14	105.16	105.18	105.2	105.22	105.24	105.26	105.28	105.3	105.32	105.34	105.36	105.38	105.4	105.42	105.44	105.46	105.48	105.5	105.52	105.54	105.56	105.58	105.6	105.62	105.64	105.66	105.68	105.7	105.72	105.74	105.76	105.78	105.8	105.82	105.84	105.86	105.88	105.9	105.92	105.94	105.96	105.98	106
105.02	105.04	105.06	105.08	105.1	105.12	105.14	105.16	105.18	105.2	105.22	105.24	105.26	105.28	105.3	105.32	105.34	105.36	105.38	105.4	105.42	105.44	105.46	105.48	105.5	105.52	105.54	105.56	105.58	105.6	105.62	105.64	105.66	105.68	105.7	105.72	105.74	105.76	105.78	105.8	105.82	105.84	105.86	105.88	105.9	105.92	105.94	105.96	105.98	106
105.02	105.04	105.06	105.08	105.1	105.12	105.14	105.16	105.18	105.2	105.22	105.24	105.26	105.28	105.3	105.32	105.34	105.36	105.38	105.4	105.42	105.44	105.46	105.48	105.5	105.52	105.54	105.56	105.58	105.6	105.62	105.64	105.66	105.68	105.7	105.72	105.74	105.76	105.78	105.8	105.82	105.84	105.86	105.88	105.9	105.92	105.94	105.96	105.98	106
105.02	105.04	105.06	105.08	105.1	105.12	105.14	105.16	105.18	105.2	105.22	105.24	105.26	105.28	105.3	105.32	105.34	105.36	105.38	105.4	105.42	105.44	105.46	105.48	105.5	105.52	105.54	105.56	105.58	105.6	105.62	105.64	105.66	105.68	105.7	105.72	105.74	105.76	105.78	105.8	105.82	105.84	105.86	105.88	105.9	105.92	105.94	105.96	105.98	106
105.02	105.04	105.06	105.08	105.1	105.12	105.14	105.16	105.18	105.2	105.22	105.24	105.26	105.28	105.3	105.32	105.34	105.36	105.38	105.4	105.42	105.44	105.46	105.48	105.5	105.52	105.54	105.56	105.58	105.6	105.62	105.64	105.66	105.68	105.7	105.72	105.74	105.76	105.78	105.8	105.82	105.84	105.86	105.88	105.9	105.92	105.94	105.96	105.98	106
105.02	105.04	105.06	105.08	105.1	105.12	105.14	105.16	105.18	105.2	105.22	105.24	105.26	105.28	105.3	105.32	105.34	105.36	105.38	105.4	105.42	105.44	105.46	105.48	105.5	105.52	105.54	105.56	105.58	105.6	105.62	105.64	105.66	105.68	105.7	105.72	105.74	105.76	105.78	105.8	105.82	105.84	105.86	105.88	105.9	105.92	105.94	105.96	105.98	106
105.02	105.04	105.06	105.08	105.1	105.12	105.14	105.16	105.18	105.2	105.22	105.24	105.26	105.28	105.3	105.32	105.34	105.36	105.38	105.4	105.42	105.44	105.46	105.48	105.5	105.52	105.54	105.56	105.58	105.6	105.62	105.64	105.66	105.68	105.7	105.72	105.74	105.76	105.78	105.8	105.82	105.84	105.86	105.88	105.9	105.92	105.94	105.96	105.98	106
105.02	105.04	105.06	105.08	105.1	105.12	105.14	105.16	105.18	105.2	105.22	105.24	105.26	105.28	105.3	105.32	105.34	105.36	105.38	105.4	105.42	105.44	105.46	105.48	105.5	105.52	105.54	105.56	105.58	105.6	105.62	105.64	105.66	105.68	105.7	105.72	105.74	105.76	105.78	105.8	105.82	105.84	105.86	105.88	105.9	105.92	105.94	105.96	105.98	106
105.02	105.04	105.06	105.08	105.1	105.12	105.14	105.16	105.18	105.2	105.22	105.24	105.26	105.28	105.3	105.32	105.34	105.36	105.38	105.4	105.42	105.44	105.46	105.48	105.5	105.52	105.54	105.56	105.58	105.6	105.62	105.64	105.66	105.68	105.7	105.72	105.74	105.76	105.78	105.8	105.82	105.84	105.86	105.88	105.9	105.92	105.94	105.96	105.98	106
105.02	105.04	105.06	105.08	105.1	105.12	105.14	105.16	105.18	105.2	105.22	105.24	105.26	105.28	105.3	105.32	105.34	105.36	105.38	105.4	105.42	105.44	105.46	105.48	105.5	105.52	105.54	105.56	105.58	105.6	105.62	105.64	105.66	105.68	105.7	105.72	105.74	105.76	105.78	105.8	105.82	105.84	105.86	105.88	105.9	105.92	105.94	105.96	105.98	106
105.02	105.04	105.06	105.08	105.1	105.12	105.14	105.16	105.18	105.2	105.22	105.24	105.26	105.28	105.3	105.32	105.34	105.36	105.38	105.4	105.42	105.44	105.46	105.48	105.5	105.52	105.54	105.56	105.58	105.6	105.62	105.64	105.66	105.68	105.7	105.72	105.74	105.76	105.78	105.8	105.82	105.84	105.86	105.88	105.9	105.92	105.94	105.96	105.98	106
105.02	105.04	105.06	105.08	105.1	105.12	105.14	105.16	105.18	105.2	105.22	105.24	105.26	105.28	105.3	105.32	105.34	105.36	105.38	105.4	105.42	105.44	105.46	105.48	105.5	105.52	105.54	105.56	105.58	105.6	105.62	105.64	105.66	105.68	105.7	105.72	105.74	105.76	105.78	105.8	105.82	105.84	105.86	105.88	105.9	105.92	105.94	105.96	105.98	106
105.02	105.04	105.06	105.08	105.1	105.12	105.14	105.16	105.18	105.2	105.22	105.24	105.26	105.28	105.3	105.32	105.34	105.36	105.38	105.4	105.42	105.44	105.46	105.48	105.5	105.52	105.54	105.56	105.58	105.6	105.62	105.64	105.66	105.68	105.7	105.72	105.74	105.76	105.78	105.8	105.82	105.84	105.86	105.88	105.9	105.92	105.94	105.96	105.98	106
105.02	105.04	105.06	105.08	105.1	105.12	105.14	105.16	105.18	105.2	105.22	105.24	105.26	105.28	105.3	105.32	105.34	105.36	105.38	105.4	105.42	105.44	105.46	105.48	105.5	105.52	105.54	105.56	105.58	105.6	105.62	105.64	105.66	105.68	105.7	105.72	105.74	105.76	105.78	105.8	105.82	105.84	105.86	105.88	105.9	105.92	105.94	105.96	105.98	106
105.02	105.04	105.06	105.08	105.1	105.12	105.14	105.16	105.18	105.2	105.22	105.24	105.26	105.28	105.3	105.32	105.34	105.36	105.38	105.4	105.42	105.44	105.46	105.48	105.5	105.52	105.54	105.56	105.58	105.6	105.62	105.64	105.66	105.68	105.7	105.72	105.74	105.76	105.78	105.8	105.82	105.84	105.86	105.88	105.9	105.92	105.94	105.96	105.98	106
105.02	105.04	105.06	105.08	105.1	105.12	105.14	105.16	105.18	105.2	105.22	105.24	105.26	105.28	105.3	105.32	105.34	105.36	105.38	105.4	105.42	105.44	105.46	105.48	105.5	105.52	105.54	105.56	105.58	105.6	105.62	105.64	105.66	105.68	105.7	105.72	105.74	105.76	105.78	105.8	105.82	105.84	105.86	105.88	105.9	105.92	105.94	105.96	105.98	106
105.02	105.04	105.06	105.08	105.1	105.12	105.14	105.16	105.18	105.2	105.22	105.24	105.26	105.28	105.3	105.32	105.34	105.36	105.38	105.4	105.42	105.44	105.46	105.48	105.5	105.52	105.54	105.56	105.58	105.6	105.62	105.64	105.66	105.68	105.7	105.72	105.74	105.76	105.78	105.8	105.82	105.84	105.86	105.88	105.9	105.92	105.94	105.96	105.98	106
105.02	105.04	105.06	105.08	105.1	105.12	105.14	105.16	105.18	105.2	105.22	105.24	105.26	105.28	105.3	105.32	105.34	105.36	105.38	105.4	105.42	105.44	105.46	105.48	105.5	105.52	105.54	105.56	105.58	105.6	105.62	105.64	105.66	105.68	105.7	105.72	105.74	105.76	105.78	105.8	105.82	105.84	105.86	105.88	105.9	105.92	105.94	105.96	105.98	106
105.02	105.04	105.06	105.08	105.1	105.12	105.14	105.16	105.18	105.2	105.22	105.24	105.26	105.28	105.3	105.32	105.34	105.36	105.38	105.4	105.42	105.44	105.46	105.48	105.5	105.52	105.54	105.56	105.58	105.6	105.62	105.64	105.66	105.68	105.7	105.72	105.74	105.76	105.78	105.8	105.82	105.84	105.86	105.88	105.9	105.92	105.94	105.96	105.98	106
105.02	105.04	105.06	105.08	105.1	105.12	105.14	105.16	105.18	105.2	105.22	105.24	105.26	105.28	105.3	105.32	105.34	105.36	105.38	105.4	105.42	105.44	105.46	105.48	105.5	105.52	105.54	105.56	105.58	105.6	105.62	105.64	105.66	105.68	105.7	105.72	105.74	105.76	105.78	105.8	105.82	105.84	105.86	105.88	105.9	105.92	105.94	105.96	105.98	106
105.02	105.04	105.06	105.08	105.1	105.12	105.14	105.16	105.18	105.2	105.22	105.24	105.26	105.28	105.3	105.32	105.34	105.36	105.38	105.4	105.42	105.44	105.46	105.48	105.5	105.52	105.54	105.56	105.58	105.6	105.62	105.64	105.66	105.68	105.7	105.72	105.74	105.76	105.78	105.8	105.82	105.84	105.86	105.88	105.9	105.92	105.94	105.96	105.98	106
105.02	105.04	105.06	105.08	105.1	105.12	105.14	105.16	105.18	105.2	105.22	105.24	105.26	105.28	105.3	105.32	105.34	105.36	105.38	105.4	105.42	105.44	105.46	105.48	105.5	105.52	105.54	105.56	105.58	105.6	105.62	105.64	105.66	105.68	105.7	105.72	105.74	105.76	105.78	105.8	105.82	105.84	105.86	105.88	105.9	105.92	105.94	105.96	105.98	106
105.02	105.04	105.06	105.08	105.1	105.12	105.14	105.16	105.18	105.2	105.22	105.24	105.26	105.28	105.3	105.32	105.34	105.36	105.38	105.4	105.42	105.44	105.46	105.48	105.5	105.52	105.54	105.56	105.58	105.6	105.62	105.64	105.66	105.68	105.7	105.72	105.74	105.76	105.78	105.8	105.82	105.84	105.86	105.88	105.9	105.92	105.94	105.96	105.98	106
105.02	105.04	105.06	105.08	105.1	105.12	105.14	105.16	105.18	105.2	105.22	105.24	105.26	105.28	105.3	105.32	105.34	105.36	105.38	105.4	105.42	105.44	105.46	105.48	105.5	105.52	105.54	105.56	105.58	105.6	105.62	105.64	105.66	105.68	105.7	105.72	105.74	105.76	105.78	105.8	105.82	105.84	105.86	105.88	105.9	105.92	105.94	105.96	105.98	106
105.02	105.04	105.06	105.08	105.1	105.12	105.14	105.16	105.18	105.2	105.22	105.24	105.26	105.28	105.3	105.32	105.34	105.36	105.38	105.4	105.42	105.44	105.46	105.48	105.5	105.52	105.54	105.56	105.58	105.6	105.62	105.64	105.66	105.68	105.7	105.72	105.74	105.76	105.78	105.8	105.82	105.84	105.86	105.88	105.9	105.92	105.94	105.96	105.98	106
105.02	105.04	105.06	105.08	105.1	105.12	105.14	105.16	105.18	105.2	105.22	105.24	105.26	105.28	105.3	105.32	105.34	105.36	105.38	105.4	105.42	105.44	105.46	105.48	105.5	105.52	105.54	105.56	105.58	105.6	105.62	105.64	105.66	105.68	105.7	105.72	105.74	105.76	105.78	105.8	105.82	105.84	105.86	105.88	105.9	105.92	105.94	105.96	105.98	106
105.02	105.04	105.06	105.08	105.1	105.12	105.14	105.16	105.18	105.2	105.22	105.24	105.26	105.28	105.3	105.32	105.34	105.36	105.38	105.4	105.42	105.44	105.46	105.48	105.5	105.52	105.54	105.56	105.58	105.6	105.62	105.64	105.66	105.68	105.7	105.72	105.74	105.76	105.78	105.8	105.82	105.84	105.86	105.88	105.9	105.92	105.94	105.96	105.98	106
105.02	105.04	105.06	105.08	105.1	105.12	105.14	105.16	105.18	105.2	105.22	105.24	105.26	105.28	105.3	105.32	105.34	105.36	105.38	105.4	105.42	105.44	105.46	105.48	105.5	105.52	105.54	105.56	105.58	105.6	105.62	105.64	105.66	105.68	105.7	105.72	105.74	105.76	105.78	105.8	105.82	105.84	105.86	105.88	105.9	105.92	105.94	105.96	105.98	106
105.02	105.04	105.06	105.08	105.1	105.12	105.14	105.16	105.18	105.2	105.22	105.24	105.26	105.28	105.3	105.32	105.34	105.36	105.38	105.4	105.42	105.44	105.46	105.48	105.5	105.52	105.54	105.56	105.58	105.6	105.62	105.64	105.66	105.68	105.7	105.72	105.74	105.76	105.78	105.8	105.82	105.84	105.86	105.88	105.9	105.92	105.94	105.96	105.98	106
105.02	105.04	105.06	105.08	105.1	105.12	105.14	105.16	105.18	105.2	105.22	105.24	105.26	105.28	105.3	105.32	105.34	105.36	105.38	105.4	105.42	105.44	105.46	105.48	105.5	105.52	105.54	105.56	105.58	105.6	105.62	105.64	105.66	105.68	105.7	105.72	105.74	105.76	105.78	105.8	105.82	105.84	105.86	105.88	105.9	105.92	105.94	105.96	105.98	106
105.02	105.04	105.06	105.08	105.1	105.12	105.14	105.16	105.18	105.2	105.22	105.24	105.26	105.28	105.3	105.32	105.34	105.36	105.38	105.4	105.42	105.44	105.46	105.48	105.5	105.52	105.54	105.56	105.58	105.6	105.62	105.64	105.66	105.68	105.7	105.72	105.74	105.76	105.78	105.8	105.82	105.84	105.86	105.88	105.9	105.92	105.94	105.96	105.98	106
105.02	105.04	105.06	105.08	105.1	105.12	105.14	105.16	105.18	105.2	105.22	105.24	105.26	105.28	105.3	105.32	105.34	105.36	105.38	105.4	105.42	105.44	105.46	105.48	105.5	105.52	105.54	105.56	105.58	105.6	105.62	105.64	105.66	105.68	105.7	105.72	105.74	105.76	105.78	105.8	105.82	105.84	105.86	105.88	105.9	105.92	105.94	105.96	105.98	106
105.02	105.04	105.06	105.08	105.1	105.12	105.14	105.16	105.18	105.2	105.22	105.24	105.26	105.28	105.3	105.32	105.34	105.36	105.38	105.4	105.42	105.44	105.46	105.48	105.5	105.52	105.54	105.56	105.58	105.6	105.62	105.64	105.66	105.68	105.7	105.72	105.74	105.76	105.78	105.8	105.82	105.84	105.86	105.88	105.9	105.92	105.94	105.96	105.98	106
105.02	105.04	105.06	105.08	105.1	105.12	105.14	105.16	105.18	105.2	105.22	105.24	105.26	105.28	105.3	105.32	105.34	105.36	105.38	105.4	105.42	105.44	105.46	105.48	105.5	105.52	105.54	105.56	105.58	105.6	105.62	105.64	105.66	105.68	105.7	105.72	105.74	105.76	105.78	105.8	105.82	105.84	105.86	105.88	105.9	105.92	105.94	105.96	105.98	106
105.02	105.04	105.06	105.08	105.1	105.12	105.14	105.16	105.18	105.2	105.22	105.24	105.26	105.28	105.3	105.32	105.34	105.36	105.38	105.4	105.42	105.44	105.46	105.48	105.5	105.52	105.54	105.56	105.58	105.6	105.62	105.64	105.66	105.68	105.7	105.72	105.74	105.76	105.78	105.8	105.82	105.84	105.86	105.88	105.9	105.92	105.94	105.96	105.98	106
105.02	105.04	105.06	105.08	105.1	105.12	105.14	105.16	105.18	105.2	105.22	105.24	105.26	105.28	105.3	105.32	105.34	105.36	105.38	105.4	105.42	105.44	105.46	105.48	105.5	105.52	105.54	105.56	105.58	105.6	105.62	105.64	105.66	105.68	105.7	105.72	105.74	105.76	105.78	105.8	105.82	105.84	105.86	105.88	105.9	105.92	105.94	105.96	105.98	106
105.02	105.04	105.06	105.08	105.1	105.12	105.14	105.16	105.18	105.2	105.22	105.24	105.26	105.28	105.3	105.32	105.34	105.36	105.38	105.4	105.42	105.44	105.46	105.48	105.5	105.52	105.54	105.56	105.58	105.6	105.62	105.64	105.66	105.68	105.7	105.72	105.74	105.76	105.78	105.8	105.82	105.84	105.86	105.88	105.9	105.92	105.94	105.96	105.98	106
105.02	105.04	105.06	105.08	105.1	105.12	105.14	105.16	105.18	105.2	105.22	105.24	105.26	105.28	105.3	105.32	105.34	105.36	105.38	105.4	105.42	105.44	105.46	105.48	105.5	105.52	105.54	105.56	105.58	105.6	105.62	105.64	105.66	105.68	105.7	105.72	105.74	105.76	105.78	105.8	105.82	105.84	105.86	105.88	105.9	105.92	105.94	105.96	105.98	106
105.02	105.04	105.06	105.08	105.1	105.12	105.14	105.16	105.18	105.2	105.22	105.24	105.26	105.28	105.3	105.32	105.34	105.36	105.38	105.4	105.42	105.44	105.46	105.48	105.5	105.52	105.54	105.56	105.58	105.6	105.62	105.64	105.66	105.68	105.7	105.72	105.74	105.76	105.78	105.8	105.82	105.84	105.86	105.88	105.9	105.92	105.94	105.96	105.98	106
105.02	105.04	105.06	105.08	105.1	105.12	105.14	105.16	105.18	105.2	105.22	105.24	105.26	105.28	105.3	105.32	105.34	105.36	105.38	105.4	105.42	105.44	105.46	105.48	105.5	105.52	105.54	105.56	105.58	105.6	105.62	105.64	105.66	105.68	105.7	105.72	105.74	105.76	105.78	105.8	105.82	105.84	105.86	105.88	105.9	105.92	105.94	105.96	105.98	106
105.02	105.04	105.06	105.08	105.1	105.12	105.14	105.16	105.18	105.2	105.22	105.24	105.26	105.28	105.3	105.32	105.34	105.36	105.38	105.4	105.42	105.44	105.46	105.48	105.5	105.52	105.54	105.56	105.58	105.6	105.62	105.64	105.66	105.68	105.7	105.72	105.74	105.76	105.78	105.8	105.82	105.84	105.86	105.88	105.9	105.92	105.94	105.96	105.98	106
105.02	105.04	105.06	105.08	105.1	105.12	105.14	105.16	105.18	105.2	105.22	105.24	105.26	105.28	105.3	105.32	105.34	105.36	105.38	105.4	105.42	105.44	105.46	105.48	105.5	105.52	105.54	105.56	105.58	105.6	105.62	105.64	105.66	105.68	105.7	105.72	105.74	105.76	105.78	105.8	105.82	105.84	105.86	105.88	105.9	105.92	105.94	105.96	105.98	106
105.02	105.04	105.06	105.08	105.1	105.12	105.14	105.16	105.18	105.2	105.22	105.24	105.26	105.28	105.3	105.32	105.34	105.36	105.38	105.4	105.42	105.44	105.46	105.48	105.5	105.52	105.54	105.56	105.58	105.6	105.62	105.64	105.66	105.68	105.7	105.72	105.74	105.76	105.78	105.8	105.82	105.84	105.86	105.88	105.9	105.92	105.94	105.96	105.98	106
105.02	105.04	105.06	105.08	105.1	105.12	105.14	105.16	105.18	105.2	105.22	105.24	105.26	105.28	105.3	105.32	105.34	105.36	105.38	105.4	105.42	105.44	105.46	105.48	105.5	105.52	105.54	105.56	105.58	105.6	105.62	105.64	105.66	105.68	105.7	105.72	105.74	105.76	105.78	105.8	105.82	105.84	105.86	105.88	105.9	105.92	105.94	105.96	105.98	106
105.02	105.04	105.06	105.08	105.1	105.12	105.14	105.16	105.18	105.2	105.22	105.24	105.26	105.28	105.3	105.32	105.34	105.36	105.38	105.4	105.42	105.44	105.46	105.48	105.5	105.52	105.54	105.56	105.58	105.6	105.62	105.64	105.66	105.68	105.7	105.72	105.74	105.76	105.78	105.8	105.82	105.84	105.86	105.88	105.9	105.92	105.94	105.96	105.98	106
105.02	105.04	105.06	105.08	105.1	105.12	105.14	105.16	105.18	105.2	105.22	105.24	105.26	105.28	105.3	105.32	105.34	105.36	105.38	105.4	105.42	105.44	105.46	105.48	105.5	105.52	105.54	105.56	105.58	105.6	105.62	105.64	105.66	105.68	105.7	105.72	105.74	105.76	105.78	105.8	105.82	105.84	105.86	105.88	105.9	105.92	105.94	105.96	105.98	106
105.02	105.04	105.06	105.08	105.1	105.12	105.14	105.16	105.18	105.2	105.22	105.24	105.26	105.28	105.3	105.32	105.34	105.36	105.38	105.4	105.42	105.44	105.46	105.48	105.5	105.52	105.54	105.56	105.58	105.6	105.62	105.64	105.66	105.68	105.7	105.72	105.74	105.76	105.78	105.8	105.82	105.84	105.86	105.88	105.9	105.92	105.94	105.96	105.98	106
105.02	105.04	105.06	105.08	105.1	105.12	105.14	105.16	105.18	105.2	105.22	105.24	105.26	105.28	105.3	105.32	105.34	105.36	105.38	105.4	105.42	105.44	105.46	105.48	105.5	105.52	105.54	105.56	105.58	105.6	105.62	105.64	105.66	105.68	105.7	105.72	105.74	105.76	105.78	105.8	105.82	105.84	105.86	105.88	105.9	105.92	105.94	105.96	105.98	106
105.02	105.04	105.06	105.08	105.1	105.12	105.14	105.16	105.18	105.2	105.22	105.24	105.26	105.28	105.3	105.32	105.34	105.36	105.38	105.4	105.42	105.44	105.46	105.48	105.5	105.52	105.54	105.56	105.58	105.6	105.62	105.64	105.66	105.68	105.7	105.72	105.74	105.76	105.78	105.8	105.82	105.84	105.86	105.88	105.9	105.92	105.94	105.96	105.98	106
105.02	105.04	105.06	105.08	105.1	105.12	105.14	105.16	105.18	105.2	105.22	105.24	105.26	105.28	105.3	105.32	105.34	105.36	105.38	105.4	105.42	105.44	105.46	105.48	105.5	105.52	105.54	105.56	105.58	105.6	105.62	105.64	105.66	105.68	105.7	105.72	105.74	105.76	105.78	105.8	105.82	105.84	105.86	105.88	105.9	105.92	105.94	105.96	105.98	106
105.02	105.04	105.06	105.08	105.1	105.12	105.14	105.16	105.18	105.2	105.22	105.24	105.26	105.28	105.3	105.32	105.34	105.36	105.38	105.4	105.42	105.44	105.46	105.48	105.5	105.52	105.54	105.56	105.58	105.6	105.62	105.64	105.66	105.68	105.7	105.72	105.74	105.76	105.78	105.8	105.82	105.84	105.86	105.88	105.9	105.92	105.94	105.96	105.98	106
105.02	105.04	105.06	105.08	105.1	105.12	105.14	105.16	105.18	105.2	105.22	105.24	105.26	105.28	105.3	105.32	105.34	105.36	105.38	105.4	105.42	105.44	105.46	105.48	105.5	105.52	105.54	105.56	105.58	105.6	105.62	105.64	105.66	105.68	105.7	105.72	105.74	105.76	105.78	105.8	105.82	105.84	105.86	105.88	105.9	105.92	105.94	105.96	105.98	106
105.02	105.04	105.06	105.08	105.1	105.12	105.14	105.16	105.18	105.2	105.22	105.24	105.26	105.28	105.3	105.32	105.34	105.36	105.38	105.4	105.42	105.44	105.46	105.48	105.5	105.52	105.54	105.56	105.58	105.6	105.62	105.64	105.66	105.68	105.7	105.72	105.74	105.76	105.78	105.8	105.82	105.84	105.86	105.88	105.9	105.92	105.94	105.96	105.98	106
105.02	105.04	105.06	105.08	105.1	105.12	105.14	105.16	105.18	105.2	105.22	105.24	105.26	105.28	105.3	105.32	105.34	105.36	105.38	105.4	105.42	105.44	105.46	105.48	105.5	105.52	105.54	105.56	105.58	105.6	105.62	105.64	105.66	105.68	105.7	105.72	105.74	105.76	105.78	105.8	105.82	105.84	105.86	105.88	105.9	105.92	105.94	105.96	105.98	106
105.02	105.04	105.06	105.08	105.1	105.12	105.14	105.16	105.18	105.2	105.22	105.24	105.26	105.28	105.3	105.32	105.34	105.36	105.38	105.4	105.42	105.44	105.46	105.48	105.5	105.52	105.54	105.56	105.58	105.6	105.62	105.64	105.66	105.68	105.7	105.72	105.74	105.76	105.78	105.8	105.82	105.84	105.86	105.88	105.9	105.92	105.94	105.96	105.98	106
105.02	105.04	105.06	105.08	105.1	105.12	105.14	105.16	105.18	105.2	105.22	105.24	105.26	105.28	105.3	105.32	105.34	105.36	105.38	105.4	105.42	105.44	105.46	105.48	105.5	105.52	105.54	105.56	105.58	105.6	105.62	105.64	105.66	105.68	105.7	105.72	105.74	105.76	105.78	105.8	105.82	105.84	105.86	105.88	105.9	105.92	105.94	105.96	105.98	106
105.02	105.04	105.06	105.08	105.1	105.12	105.14	105.16	105.18	105.2	105.22	105.24	105.26	105.28	105.3	105.32	105.34	105.36	105.38	105.4	105.42	105.44	105.46	105.48	105.5	105.52	105.54	105.56	105.58	105.6	105.62	105.64	105.66	105.68	105.7	105.72	105.74	105.76	105.78	105.8	105.82	105.84	105.86	105.88	105.9	105.92	105.94	105.96	105.98	106
105.02	105.04	105.06	105.08	105.1	105.12	105.14	105.16	105.18	105.2	105.22	105.24	105.26	105.28	105.3	105.32	105.34	105.36	105.38	105.4	105.42	105.44	105.46	105.48	105.5	105.52	105.54	105.56	105.58	105.6	105.62	105.64	105.66	105.68	105.7	105.72	105.74	105.76	105.78	105.8	105.82	105.84	105.86	105.88	105.9	105.92	105.94	105.96	105.98	106
105.02	105.04	105.06	105.08	105.1	105.12	105.14	105.16	105.18	105.2	105.22	105.24	105.26	105.28	105.3	105.32	105.34	105.36	105.38	105.4	105.42	105.44	105.46	105.48	105.5	105.52	105.54	105.56	105.58	105.6	105.62	105.64	105.66	105.68	105.7	105.72	105.74	105.76	105.78	105.8	105.82	105.84	105.86	105.88	105.9	105.92	105.94	105.96	105.98	106
105.02	105.04	105.06	105.08	105.1	105.12	105.14	105.16	105.18	105.2	105.22	105.24	105.26	105.28	105.3	105.32	105.34	105.36	105.38	105.4	105.42	105.44	105.46	105.48	105.5	105.52	105.54	105.56	105.58	105.6	105.62	105.64	105.66	105.68	105.7	105.72	105.74	105.76	105.78	105.8	105.82	105.84	105.86	105.88	105.9	105.92	105.94	105.96	105.98	106
105.02	105.04	105.06	105.08	105.1	105.12	105.14	105.16	105.18	105.2	105.22	105.24	105.26	105.28	105.3	105.32	105.34	105.36	105.38	105.4	105.42	105.44	105.46	105.48	105.5	105.52	105.54	105.56	105.58	105.6	105.62	105.64	105.66	105.68	105.7	105.72	105.74	105.76	105.78	105.8	105.82	105.84	105.86	105.88	105.9	105.92	105.94	105.96	105.98	106
105.02	105.04	105.06	105.08	105.1	105.12	105.14	105.16	105.18	105.2	105.22	105.24	105.26	105.28	105.3	105.32	105.34	105.36	105.38	105.4	105.42	105.44	105.46	105.48	105.5	105.52	105.54	105.56	105.58	105.6	105.62	105.64	105.66	105.68	105.7	105.72	105.74	105.76	105.78	105.8	105.82	105.84	105.86	105.88	105.9	105.92	105.94	105.96	105.98	106
105.02	105.04	105.06	105.08	105.1	105.12	105.14	105.16	105.18	105.2	105.22	105.24	105.26	105.28	105.3	105.32	105.34	105.36	105.38	105.4	105.42	105.44	105.46	105.48	105.5	105.52	105.54	105.56	105.58	105.6	105.62	105.64	105.66	105.68	105.7	105.72	105.74	105.76	105.78	105.8	105.82	105.84	105.86	105.88	105.9	105.92	105.94	105.96	105.98	106
105.02	105.04	105.06	105.08	105.1	105.12	105.14	105.16	105.18	105.2	105.22	105.24	105.26	105.28	105.3	105.32	105.34	105.36	105.38	105.4	105.42	105.44	105.46	105.48	105.5	105.52	105.54	105.56	105.58	105.6	105.62	105.64	105.66	105.68	105.7	105.72	105.74	105.76	105.78	105.8	105.82	105.84	105.86	105.88	105.9	105.92	105.94	105.96	105.98	106
105.02	105.04	105.06	105.08	105.1	105.12	105.14	105.16	105.18	105.2	105.22	105.24	105.26	105.28	105.3	105.32	105.34	105.36	105.38	105.4	105.42	105.44	105.46	105.48	105.5	105.52	105.54	105.56	105.58	105.6	105.62	105.64	105.66	105.68	105.7	105.72	105.74	105.76	105.78	105.8	105.82	105.84	105.86	105.88	105.9	105.92	105.94	105.96	105.98	106
105.02	105.04	105.06	105.08	105.1	105.12	105.14	105.16	105.18	105.2	105.22	105.24	105.26	105.28	105.3	105.32	105.34	105.36	105.38	105.4	105.42	105.44	105.46	105.48	105.5	105.52	105.54	105.56	105.58	105.6	105.62	105.64	105.66	105.68	105.7	105.72	105.74	105.76	105.78	105.8	105.82	105.84	105.86	105.88	105.9	105.92	105.94	105.96	105.98	106
105.02	105.04	105.06	105.08	105.1	105.12	105.14	105.16	105.18	105.2	105.22	105.24	105.26	105.28	105.3	105.32	105.34	105.36	105.38	105.4	105.42	105.44	105.46	105.48	105.5	105.52	105.54	105.56	105.58	105.6	105.62	105.64	105.66	105.68	105.7	105.72	105.74	105.76	105.78	105.8	105.82	105.84	105.86	105.88	105.9	105.92	105.94	105.96	105.98	106
105.02	105.04	105.06	105.08	105.1	105.12	105.14	105.16	105.18	105.2	105.22	105.24	105.26	105.28	105.3	105.32	105.34	105.36	105.38	105.4	105.42	105.44	105.46	105.48	105.5	105.52	105.54	105.56	105.58	105.6	105.62	105.64	105.66	105.68	105.7	105.72	105.74	105.76	105.78	105.8	105.82	105.84	105.86	105.88	105.9	105.92	105.94	105.96	105.98	106
105.02	105.04	105.06	105.08	105.1	105.12	105.14	105.16	105.18	105.2	105.22	105.24	105.26	105.28	105.3	105.32	105.34	105.36	105.38	105.4	105.42	105.44	105.46	105.48	105.5	105.52	105.54	105.56	105.58	105.6	105.62	105.64	105.66	105.68	105.7	105.72	105.74	105.76	105.78	105.8	105.82	105.84	105.86	105.88	105.9	105.92	105.94	105.96	105.98	106
105.02	105.04	105.06	105.08	105.1	105.12	105.14	105.16	105.18	105.2	105.22	105.24	105.26	105.28	105.3	105.32	105.34	105.36	105.38	105.4	105.42	105.44	105.46	105.48	105.5	105.52	105.54	105.56	105.58	105.6	105.62	105.64	105.66	105.68	105.7	105.72	105.74	105.76	105.78	105.8	105.82	105.84	105.86	105.88	105.9	105.92	105.94	105.96	105.98	106
105.02	105.04	105.06	105.08	105.1	105.12	105.14	105.16	105.18	105.2	105.22	105.24	105.26	105.28	105.3	105.32	105.34	105.36	105.38	105.4	105.42	105.44	105.46	105.48	105.5	105.52	105.54	105.56	105.58	105.6	105.62	105.64	105.66	105.68	105.7	105.72	105.74	105.76	105.78	105.8	105.82	105.84	105.86	105.88	105.9	105.92	105.94	105.96	105.98	106
105.02	105.04	105.06	105.08	105.1	105.12	105.14	105.16	105.18	105.2	105.22	105.24	105.26	105.28	105.3	105.32	105.34	105.36	105.38	105.4	105.42	105.44	105.46	105.48	105.5	105.52	105.54	105.56	105.58	105.6	105.62	105.64	105.66	105.68	105.7	105.72	105.74	105.76	105.78	105.8	105.82	105.84	105.86	105.88	105.9	105.92	105.94	105.96	105.98	106
105.02	105.04	105.06	105.08	105.1	105.12	105.14	105.16	105.18	105.2	105.22	105.24	105.26	105.28	105.3	105.32	105.34	105.36	105.38	105.4	105.42	105.44	105.46	105.48	105.5	105.52	105.54	105.56	105.58	105.6	105.62	105.64	105.66	105.68	105.7	105.72	105.74	105.76	105.78	105.8	105.82	105.84	105.86	105.88	105.9	105.92	105.94	105.96	105.98	106
105.02	105.04	105.06	105.08	105.1	105.12	105.14	105.16	105.18	105.2	105.22	105.24	105.26	105.28	105.3	105.32	105.34	105.36	105.38	105.4	105.42	105.44	105.46	105.48	105.5	105.52	105.54	105.56	105.58	105.6	105.62	105.64	105.66	105.68	105.7	105.72	105.74	105.76	105.78	105.8	105.82	105.84	105.86	105.88	105.9	105.92	105.94	105.96	105.98	106
105.02	105.04	105.06	105.08	105.1	105.12	105.14	105.16	105.18	105.2	105.22	105.24	105.26	105.28	105.3	105.32	105.34	105.36	105.38	105.4	105.42	105.44	105.46	105.48	105.5	105.52	105.54	105.56	105.58	105.6	105.62	105.64	105.66	105.68	105.7	105.72	105.74	105.76	105.78	105.8	105.82	105.84	105.86	105.88	105.9	105.92	105.94	105.96	105.98	106
105.02	105.04	105.06	105.08	105.1	105.12	105.14	105.16	105.18	105.2	105.22	105.24	105.26	105.28	105.3	105.32	105.34	105.36	105.38	105.4	105.42	105.44	105.46	105.48	105.5	105.52	105.54	105.56	105.58	105.6	105.62	105.64	105.66	105.68	105.7	105.72	105.74	105.76	105.78	105.8	105.82	105.84	105.86	105.88	105.9	105.92	105.94	105.96	105.98	106
105.02	105.04	105.06	105.08	105.1	105.12	105.14	105.16	105.18	105.2	105.22	105.24	105.26	105.28	105.3	105.32	105.34	105.36	105.38	105.4	105.42	105.44	105.46	105.48	105.5	105.52	105.54	105.56	105.58	105.6	105.62	105.64	105.66	105.68	105.7	105.72	105.74	105.76	105.78	105.8	105.82	105.84	105.86	105.88	105.9	105.92	105.94	105.96	105.98	106
105.02	105.04	105.06	105.08	105.1	105.12	105.14	105.16	105.18	105.2	105.22	105.24	105.26	105.28	105.3	105.32	105.34	105.36	105.38	105.4	105.42	105.44	105.46	105.48	105.5	105.52	105.54	105.56	105.58	105.6	105.62	105.64	105.66	105.68	105.7	105.72	105.74	105.76	105.78	105.8	105.82	105.84	105.86	105.88	105.9	105.92	105.94	105.96	105.98	106
105.02	105.04	105.06	105.08	105.1	105.12	105.14	105.16	105.18	105.2	105.22	105.24	105.26	105.28	105.3	105.32	105.34	105.36	105.38	105.4	105.42	105.44	105.46	105.48	105.5	105.52	105.54	105.56	105.58	105.6	105.62	105.64	105.66	105.68	105.7	105.72	105.74	105.76	105.78	105.8	105.82	105.84	105.86	105.88	105.9	105.92	105.94	105.96	105.98	106
105.02	105.04	105.06	105.08	105.1	105.12	105.14	105.16	105.18	105.2	105.22	105.24	105.26	105.28	105.3	105.32	105.34	105.36	105.38	105.4	105.42	105.44	105.46	105.48	105.5	105.52	105.54	105.56	105.58	105.6	105.62	105.64	105.66	105.68	105.7	105.72	105.74	105.76	105.78	105.8	105.82	105.84	105.86	105.88	105.9	105.92	105.94	105.96	105.98	106
105.02	105.04	105.06	105.08	105.1	105.12	105.14	105.16	105.18	105.2	105.22	105.24	105.26	105.28	105.3	105.32	105.34	105.36	105.38	105.4	105.42	105.44	105.46	105.48	105.5	105.52	105.54	105.56	105.58	105.6	105.62	105.64	105.66	105.68	105.7	105.72	105.74	105.76	105.78	105.8	105.82	105.84	105.86	105.88	105.9	105.92	105.94	105.96	105.98	106
105.02	105.04	105.06	105.08	105.1	105.12	105.14	105.16	105.18	105.2	105.22	105.24	105.26	105.28	105.3	105.32	105.34	105.36	105.38	105.4	105.42	105.44	105.46	105.48	105.5	105.52	105.54	105.56	105.58	105.6	105.62	105.64	105.66	105.68	105.7	105.72	105.74	105.76	105.78	105.8	105.82	105.84	105.86	105.88	105.9	105.92	105.94	105.96	105.98	106
105.02	105.04	105.06	105.08	105.1	105.12	105.14	105.16	105.18	105.2	105.22	105.24	105.26	105.28	105.3	105.32	105.34	105.36	105.38	105.4	105.42	105.44	105.46	105.48	105.5	105.52	105.54	105.56	105.58	105.6	105.62	105.64	105.66	105.68	105.7	105.72	105.74	105.76	105.78	105.8	105.82	105.84	105.86	105.88	105.9	105.92	105.94	105.96	105.98	106
105.02	105.04	105.06	105.08	105.1	105.12	105.14	105.16	105.18	105.2	105.22	105.24	105.26	105.28	105.3	105.32	105.34	105.36	105.38	105.4	105.42	105.44	105.46	105.48	105.5	105.52	105.54	105.56	105.58	105.6	105.62	105.64	105.66	105.68	105.7	105.72	105.74	105.76	105.78	105.8	105.82	105.84	105.86	105.88	105.9	105.92	105.94	105.96	105.98	106
105.02	105.04	105.06	105.08	105.1	105.12	105.14	105.16	105.18	105.2	105.22	105.24	105.26	105.28	105.3	105.32	105.34	105.36	105.38	105.4	105.42	105.44	105.46	105.48	105.5	105.52	105.54	105.56	105.58	105.6	105.62	105.64	105.66	105.68	105.7	105.72	105.74	105.76	105.78	105.8	105.82	105.84	105.86	105.88	105.9	105.92	105.94	105.96	105.98	106
105.02	105.04	105.06	105.08	105.1	105.12	105.14	105.16	105.18	105.2	105.22	105.24	105.26	105.28	105.3	105.32	105.34	105.36	105.38	105.4	105.42	105.44	105.46	105.48	105.5	105.52	105.54	105.56	105.58	105.6	105.62	105.64	105.66	105.68	105.7	105.72	105.74	105.76	105.78	105.8	105.82	105.84	105.86	105.88	105.9	105.92	105.94	105.96	105.98	106
105.02	105.04	105.06	105.08	105.1	105.12	105.14	105.16	105.18	105.2	105.22	105.24	105.26	105.28	105.3	105.32	105.34	105.36	105.38	105.4	105.42	105.44	105.46	105.48	105.5	105.52	105.54	105.56	105.58	105.6	105.62	105.64	105.66	105.68	105.7	105.72	105.74	105.76	105.78	105.8	105.82	105.84	105.86	105.88	105.9	105.92	105.94	105.96	105.98	106
105.02	105.04	105.06	105.08	105.1	105.12	105.14	105.16	105.18	105.2	105.22	105.24	105.26	105.28	105.3	105.32	105.34	105.36	105.38	105.4	105.42	105.44	105.46	105.48	105.5	105.52	105.54	105.56	105.58	105.6	105.62	105.64	105.66	105.68	105.7	105.72	105.74	105.76	105.78	105.8	105.82	105.84	105.86	105.88	105.9	105.92	105.94	105.96	105.98	106
105.02	105.04	105.06	105.08	105.1	105.12	105.14	105.16	105.18	105.2	105.22	105.24	105.26	105.28	105.3	105.32	105.34	105.36	105.38	105.4	105.42	105.44	105.46	105.48	105.5	105.52	105.54	105.56	105.58	105.6	105.62	105.64	105.66	105.68	105.7	105.72	105.74	105.76	105.78	105.8	105.82	105.84	105.86	105.88	105.9	105.92	105.94	105.96	105.98	106
105.02	105.04	105.06	105.08	105.1	105.12	105.14	105.16	105.18	105.2	105.22	105.24	105.26	105.28	105.3	105.32	105.34	105.36	105.38	105.4	105.42	105.44	105.46	105.48	105.5	105.52	105.54	105.56	105.58	105.6	105.62	105.64	105.66	105.68	105.7	105.72	105.74	105.76	105.78	105.8	105.82	105.84	105.86	105.88	105.9	105.92	105.94	105.96	105.98	106
105.02	105.04	105.06	105.08	105.1	105.12	105.14	105.16	105.18	105.2	105.22	105.24	105.26	105.28	105.3	105.32	105.34	105.36	105.38	105.4	105.42	105.44	105.46	105.48	105.5	105.52	105.54	105.56	105.58	105.6	105.62	105.64	105.66	105.68	105.7	105.72	105.74	105.76	105.78	105.8	105.82	105.84	105.86	105.88	105.9	105.92	105.94	105.96	105.98	106
105.02	105.04	105.06	105.08	105.1	105.12	105.14	105.16	105.18	105.2	105.22	105.24	105.26	105.28	105.3	105.32	105.34	105.36	105.38	105.4	105.42	105.44	105.46	105.48	105.5	105.52	105.54	105.56	105.58	105.6	105.62	105.64	105.66	105.68	105.7	105.72	105.74	105.76	105.78	105.8	105.82	105.84	105.86	105.88	105.9	105.92	105.94	105.96	105.98	106
105.02	105.04	105.06	105.08	105.1	105.12	105.14	105.16	105.18	105.2	105.22	105.24	105.26	105.28	105.3	105.32	105.34	105.36	105.38	105.4	105.42	105.44	105.46	105.48	105.5	105.52	105.54	105.56	105.58	105.6	105.62	105.64	105.66	105.68	105.7	105.72	105.74	105.76	105.78	105.8	105.82	105.84	105.86	105.88	105.9	105.92	105.94	105.96	105.98	106
105.02	105.04	105.06	105.08	105.1	105.12	105.14	105.16	105.18	105.2	105.22	105.24	105.26	105.28	105.3	105.32	105.34	105.36	105.38	105.4	105.42	105.44	105.46	105.48	105.5	105.52	105.54	105.56	105.58	105.6	105.62	105.64	105.66	105.68	105.7	105.72	105.74	105.76	105.78	105.8	105.82	105.84	105.86	105.88	105.9	105.92	105.94	105.96	105.98	106
105.02	105.04	105.06	105.08	105.1	105.12	105.14	105.16	105.18	105.2	105.22	105.24	105.26	105.28	105.3	105.32	105.34	105.36	105.38	105.4	105.42	105.44	105.46	105.48	105.5	105.52	105.54	105.56	105.58	105.6	105.62	105.64	105.66	105.68	105.7	105.72	105.74	105.76	105.78	105.8	105.82	105.84	105.86	105.88	105.9	105.92	105.94	105.96	105.98	106
105.02	105.04	105.06	105.08	105.1	105.12	105.14	105.16	105.18	105.2	105.22	105.24	105.26	105.28	105.3	105.32	105.34	105.36	105.38	105.4	105.42	105.44	105.46	105.48	105.5	105.52	105.54	105.56	105.58	105.6	105.62	105.64	105.66	105.68	105.7	105.72	105.74	105.76	105.78	105.8	105.82	105.84	105.86	105.88	105.9	105.92	105.94	105.96	105.98	106
105.02	105.04	105.06	105.08	105.1	105.12	105.14	105.16	105.18	105.2	105.22	105.24	105.26	105.28	105.3	105.32	105.34	105.36	105.38	105.4	105.42	105.44	105.46	105.48	105.5	105.52	105.54	105.56	105.58	105.6	105.62	105.64	105.66	105.68	105.7	105.72	105.74	105.76	105.78	105.8	105.82	105.84	105.86	105.88	105.9	105.92	105.94	105.96	105.98	106
105.02	105.04	105.06	105.08	105.1	105.12	105.14	105.16	105.18	105.2	105.22	105.24	105.26	105.28	105.3	105.32	105.34	105.36	105.38	105.4	105.42	105.44	105.46	105.48	105.5	105.52	105.54	105.56	105.58	105.6	105.62	105.64	105.66	105.68	105.7	105.72	105.74	105.76	105.78	105.8	105.82	105.84	105.86	105.88	105.9	105.92	105.94	105.96	105.98	106
105.02	105.04	105.06	105.08	105.1	105.12	105.14	105.16	105.18	105.2	105.22	105.24	105.26	105.28	105.3	105.32	105.34	105.36	105.38	105.4	105.42	105.44	105.46	105.48	105.5	105.52	105.54	105.56	105.58	105.6	105.62	105.64	105.66	105.68	105.7	105.72	105.74	105.76	105.78	105.8	105.82	105.84	105.86	105.88	105.9	105.92	105.94	105.96	105.98	106
105.02	105.04	105.06	105.08	105.1	105.12	105.14	105.16	105.18	105.2	105.22	105.24	105.26	105.28	105.3	105.32	105.34	105.36	105.38	105.4	105.42	105.44	105.46	105.48	105.5	105.52	105.54	105.56	105.58	105.6	105.62	105.64	105.66	105.68	105.7	105.72	105.74	105.76	105.78	105.8	105.82	105.84	105.86	105.88	105.9	105.92	105.94	105.96	105.98	106
105.02	105.04	105.06	105.08	105.1	105.12	105.14	105.16	105.18	105.2	105.22	105.24	105.26	105.28	105.3	105.32	105.34	105.36	105.38	105.4	105.42	105.44	105.46	105.48	105.5	105.52	105.54	105.56	105.58	105.6	105.62	105.64	105.66	105.68	105.7	105.72	105.74	105.76	105.78	105.8	105.82	105.84	105.86	105.88	105.9	105.92	105.94	105.96	105.98	106
105.02	105.04	105.06	105.08	105.1	105.12	105.14	105.16	105.18	105.2	105.22	105.24	105.26	105.28	105.3	105.32	105.34	105.36	105.38	105.4	105.42	105.44	105.46	105.48	105.5	105.52	105.54	105.56	105.58	105.6	105.62	105.64	105.66	105.68	105.7	105.72	105.74	105.76	105.78	105.8	105.82	105.84	105.86	105.88	105.9	105.92	105.94	105.96	105.98	106
105.02	105.04	105.06	105.08	105.1	105.12	105.14	105.16	105.18	105.2	105.22	105.24	105.26	105.28	105.3	105.32	105.34	105.36	105.38	105.4	105.42	105.44	105.46	105.48	105.5	105.52	105.54	105.56	105.58	105.6	105.62	105.64	105.66	105.68	105.7	105.72	105.74	105.76	105.78	105.8	105.82	105.84	105.86	105.88	105.9	105.92	105.94	105.96	105.98	106
105.02	105.04	105.06	105.08	105.1	105.12	105.14	105.16	105.18	105.2	105.22	105.24	105.26	105.28	105.3	105.32	105.34	105.36	105.38	105.4	105.42	105.44	105.46	105.48	105.5	105.52	105.54	105.56	105.58	105.6	105.62	105.64	105.66	105.68	105.7	105.72	105.74	105.76	105.78	105.8	105.82	105.84	105.86	105.88	105.9	105.92	105.94	105.96	105.98	106
105.02	105.04	105.06	105.08	105.1	105.12	105.14	105.16	105.18	105.2	105.22	105.24	105.26	105.28	105.3	105.32	105.34	105.36	105.38	105.4	105.42	105.44	105.46	105.48	105.5	105.52	105.54	105.56	105.58	105.6	105.62	105.64	105.66	105.68	105.7	105.72	105.74	105.76	105.78	105.8	105.82	105.84	105.86	105.88	105.9	105.92	105.94	105.96	105.98	106
105.02	105.04	105.06	105.08	105.1	105.12	105.14	105.16	105.18	105.2	105.22	105.24	105.26	105.28	105.3	105.32	105.34	105.36	105.38	105.4	105.42	105.44	105.46	105.48	105.5	105.52	105.54	105.56	105.58	105.6	105.62	105.64	105.66	105.68	105.7	105.72	105.74	105.76	105.78	105.8	105.82	105.84	105.86	105.88	105.9	105.92	105.94	105.96	105.98	106
105.02	105.04	105.06	105.08	105.1	105.12	105.14	105.16	105.18	105.2	105.22	105.24	105.26	105.28	105.3	105.32	105.34	105.36	105.38	105.4	105.42	105.44	105.46	105.48	105.5	105.52	105.54	105.56	105.58	105.6	105.62	105.64	105.66	105.68	105.7	105.72	105.74	105.76	105.78	105.8	105.82	105.84	105.86	105.88	105.9	105.92	105.94	105.96	105.98	106
105.02	105.04	105.06	105.08	105.1	105.12	105.14	105.16	105.18	105.2	105.22	105.24	105.26	105.28	105.3	105.32	105.34	105.36	105.38	105.4	105.42	105.44	105.46	105.48	105.5	105.52	105.54	105.56	105.58	105.6	105.62	105.64	105.66	105.68	105.7	105.72	105.74	105.76	105.78	105.8	105.82	105.84	105.86	105.88	105.9	105.92	105.94	105.96	105.98	106
105.02	105.04	105.06	105.08	105.1	105.12	105.14	105.16	105.18	105.2	105.22	105.24	105.26	105.28	105.3	105.32	105.34	105.36	105.38	105.4	105.42	105.44	105.46	105.48	105.5	105.52	105.54	105.56	105.58	105.6	105.62	105.64	105.66	105.68	105.7	105.72	105.74	105.76	105.78	105.8	105.82	105.84	105.86	105.88	105.9	105.92	105.94	105.96	105.98	106
105.02	105.04	105.06	105.08	105.1	105.12	105.14	105.16	105.18	105.2	105.22	105.24	105.26	105.28	105.3	105.32	105.34	105.36	105.38	105.4	105.42	105.44	105.46	105.48	105.5	105.52	105.54	105.56	105.58	105.6	105.62	105.64	105.66	105.68	105.7	105.72	105.74	105.76	105.78	105.8	105.82	105.84	105.86	105.88	105.9	105.92	105.94	105.96	105.98	106
105.02	105.04	105.06	105.08	105.1	105.12	105.14	105.16	105.18	105.2	105.22	105.24	105.26	105.28	105.3	105.32	105.34	105.36	105.38	105.4	105.42	105.44	105.46	105.48	105.5	105.52	105.54	105.56	105.58	105.6	105.62	105.64	105.66	105.68	105.7	105.72	105.74	105.76	105.78	105.8	105.82	105.84	105.86	105.88	105.9	105.92	105.94	105.96	105.98	106
105.02	105.04	105.06	105.08	105.1	105.12	105.14	105.16	105.18	105.2	105.22	105.24	105.26	105.28	105.3	105.32	105.34	105.36	105.38	105.4	105.42	105.44	105.46	105.48	105.5	105.52	105.54	105.56	105.58	105.6	105.62	105.64	105.66	105.68	105.7	105.72	105.74	105.76	105.78	105.8	105.82	105.84	105.86	105.88	105.9	105.92	105.94	105.96	105.98	106
105.02	105.04	105.06	105.08	105.1	105.12	105.14	105.16	105.18	105.2	105.22	105.24	105.26	105.28	105.3	105.32	105.34	105.36	105.38	105.4	105.42	105.44	105.46	105.48	105.5	105.52	105.54	105.56	105.58	105.6	105.62	105.64	105.66	105.68	105.7	105.72	105.74	105.76	105.78	105.8	105.82	105.84	105.86	105.88	105.9	105.92	105.94	105.96	105.98	106
105.02	105.04	105.06	105.08	105.1	105.12	105.14	105.16	105.18	105.2	105.22	105.24	105.26	105.28	105.3	105.32	105.34	105.36	105.38	105.4	105.42	105.44	105.46	105.48	105.5	105.52	105.54	105.56	105.58	105.6	105.62	105.64	105.66	105.68	105.7	105.72	105.74	105.76	105.78	105.8	105.82	105.84	105.86	105.88	105.9	105.92	105.94	105.96	105.98	106
105.02	105.04	105.06	105.08	105.1	105.12	105.14	105.16	105.18	105.2	105.22	105.24	105.26	105.28	105.3	105.32	105.34	105.36	105.38	105.4	105.42	105.44	105.46	105.48	105.5	105.52	105.54	105.56	105.58	105.6	105.62	105.64	105.66	105.68	105.7	105.72	105.74	105.76	105.78	105.8	105.82	105.84	105.86	105.88	105.9	105.92	105.94	105.96	105.98	106
105.02	105.04	105.06	105.08	105.1	105.12	105.14	105.16	105.18	105.2	105.22	105.24	105.26	105.28	105.3	105.32	105.34	105.36	105.38	105.4	105.42	105.44	105.46	105.48	105.5	105.52	105.54	105.56	105.58	105.6	105.62	105.64	105.66	105.68	105.7	105.72	105.74	105.76	105.78	105.8	105.82	105.84	105.86	105.88	105.9	105.92	105.94	105.96	105.98	106
105.02	105.04	105.06	105.08	105.1	105.12	105.14	105.16	105.18	105.2	105.22	105.24	105.26	105.28	105.3	105.32	105.34	105.36	105.38	105.4	105.42	105.44	105.46	105.48	105.5	105.52	105.54	105.56	105.58	105.6	105.62	105.64	105.66	105.68	105.7	105.72	105.74	105.76	105.78	105.8	105.82	105.84	105.86	105.88	105.9	105.92	105.94	105.96	105.98	106
105.02	105.04	105.06	105.08	105.1	105.12	105.14	105.16	105.18	105.2	105.22	105.24	105.26	105.28	105.3	105.32	105.34	105.36	105.38	105.4	105.42	105.44	105.46	105.48	105.5	105.52	105.54	105.56	105.58	105.6	105.62	105.64	105.66	105.68	105.7	105.72	105.74	105.76	105.78	105.8	105.82	105.84	105.86	105.88	105.9	105.92	105.94	105.96	105.98	106
105.02	105.04	105.06	105.08	105.1	105.12	105.14	105.16	105.18	105.2	105.22	105.24	105.26	105.28	105.3	105.32	105.34	105.36	105.38	105.4	105.42	105.44	105.46	105.48	105.5	105.52	105.54	105.56	105.58	105.6	105.62	105.64	105.66	105.68	105.7	105.72	105.74	105.76	105.78	105.8	105.82	105.84	105.86	105.88	105.9	105.92	105.94	105.96	105.98	106
105.02	105.04	105.06	105.08	105.1	105.12	105.14	105.16	105.18	105.2	105.22	105.24	105.26	105.28	105.3	105.32	105.34	105.36	105.38	105.4	105.42	105.44	105.46	105.48	105.5	105.52	105.54	105.56	105.58	105.6	105.62	105.64	105.66	105.68	105.7	105.72	105.74	105.76	105.78	105.8	105.82	105.84	105.86	105.88	105.9	105.92	105.94	105.96	105.98	106
105.02	105.04	105.06	105.08	105.1	105.12	105.14	105.16	105.18	105.2	105.22	105.24	105.26	105.28	105.3	105.32	105.34	105.36	105.38	105.4	105.42	105.44	105.46	105.48	105.5	105.52	105.54	105.56	105.58	105.6	105.62	105.64	105.66	105.68	105.7	105.72	105.74	105.76	105.78	105.8	105.82	105.84	105.86	105.88	105.9	105.92	105.94	105.96	105.98	106
105.02	105.04	105.06	105.08	105.1	105.12	105.14	105.16	105.18	105.2	105.22	105.24	105.26	105.28	105.3	105.32	105.34	105.36	105.38	105.4	105.42	105.44	105.46	105.48	105.5	105.52	105.54	105.56	105.58	105.6	105.62	105.64	105.66	105.68	105.7	105.72	105.74	105.76	105.78	105.8	105.82	105.84	105.86	105.88	105.9	105.92	105.94	105.96	105.98	106
105.02	105.04	105.06	105.08	105.1	105.12	105.14	105.16	105.18	105.2	105.22	105.24	105.26	105.28	105.3	105.32	105.34	105.36	105.38	105.4	105.42	105.44	105.46	105.48	105.5	105.52	105.54	105.56	105.58	105.6	105.62	105.64	105.66	105.68	105.7	105.72	105.74	105.76	105.78	105.8	105.82	105.84	105.86	105.88	105.9	105.92	105.94	105.96	105.98	106
105.02	105.04	105.06	105.08	105.1	105.12	105.14	105.16	105.18	105.2	105.22	105.24	105.26	105.28	105.3	105.32	105.34	105.36	105.38	105.4	105.42	105.44	105.46	105.48	105.5	105.52	105.54	105.56	105.58	105.6	105.62	105.64	105.66	105.68	105.7	105.72	105.74	105.76	105.78	105.8	105.82	105.84	105.86	105.88	105.9	105.92	105.94	105.96	105.98	106
105.02	105.04	105.06	105.08	105.1	105.12	105.14	105.16	105.18	105.2	105.22	105.24	105.26	105.28	105.3	105.32	105.34	105.36	105.38	105.4	105.42	105.44	105.46	105.48	105.5	105.52	105.54	105.56	105.58	105.6	105.62	105.64	105.66	105.68	105.7	105.72	105.74	105.76	105.78	105.8	105.82	105.84	105.86	105.88	105.9	105.92	105.94	105.96	105.98	106
105.02	105.04	105.06	105.08	105.1	105.12	105.14	105.16	105.18	105.2	105.22	105.24	105.26	105.28	105.3	105.32	105.34	105.36	105.38	105.4	105.42	105.44	105.46	105.48	105.5	105.52	105.54	105.56	105.58	105.6	105.62	105.64	105.66	105.68	105.7	105.72	105.74	105.76	105.78	105.8	105.82	105.84	105.86	105.88	105.9	105.92	105.94	105.96	105.98	106
105.02	105.04	105.06	105.08	105.1	105.12	105.14	105.16	105.18	105.2	105.22	105.24	105.26	105.28	105.3	105.32	105.34	105.36	105.38	105.4	105.42	105.44	105.46	105.48	105.5	105.52	105.54	105.56	105.58	105.6	105.62	105.64	105.66	105.68	105.7	105.72	105.74	105.76	105.78	105.8	105.82	105.84	105.86	105.88	105.9	105.92	105.94	105.96	105.98	106
105.02	105.04	105.06	105.08	105.1	105.12	105.14	105.16	105.18	105.2	105.22	105.24	105.26	105.28	105.3	105.32	105.34	105.36	105.38	105.4	105.42	105.44	105.46	105.48	105.5	105.52	105.54	105.56	105.58	105.6	105.62	105.64	105.66	105.68	105.7	105.72	105.74	105.76	105.78	105.8	105.82	105.84	105.86	105.88	105.9	105.92	105.94	105.96	105.98	106
105.02	105.04	105.06	105.08	105.1	105.12	105.14	105.16	105.18	105.2	105.22	105.24	105.26	105.28	105.3	105.32	105.34	105.36	105.38	105.4	105.42	105.44	105.46	105.48	105.5	105.52	105.54	105.56	105.58	105.6	105.62	105.64	105.66	105.68	105.7	105.72	105.74	105.76	105.78	105.8	105.82	105.84	105.86	105.88	105.9	105.92	105.94	105.96	105.98	106
105.02	105.04	105.06	105.08	105.1	105.12	105.14	105.16	105.18	105.2	105.22	105.24	105.26	105.28	105.3	105.32	105.34	105.36	105.38	105.4	105.42	105.44	105.46	105.48	105.5	105.52	105.54	105.56	105.58	105.6	105.62	105.64	105.66	105.68	105.7	105.72	105.74	105.76	105.78	105.8	105.82	105.84	105.86	105.88	105.9	105.92	105.94	105.96	105.98	106
105.02	105.04	105.06	105.08	105.1	105.12	105.14	105.16	105.18	105.2	105.22	105.24	105.26	105.28	105.3	105.32	105.34	105.36	105.38	105.4	105.42	105.44	105.46	105.48	105.5	105.52	105.54	105.56	105.58	105.6	105.62	105.64	105.66	105.68	105.7	105.72	105.74	105.76	105.78	105.8	105.82	105.84	105.86	105.88	105.9	105.92	105.94	105.96	105.98	106
105.02	105.04	105.06	105.08	105.1	105.12	105.14	105.16	105.18	105.2	105.22	105.24	105.26	105.28	105.3	105.32	105.34	105.36	105.38	105.4	105.42	105.44	105.46	105.48	105.5	105.52	105.54	105.56	105.58	105.6	105.62	105.64	105.66	105.68	105.7	105.72	105.74	105.76	105.78	105.8	105.82	105.84	105.86	105.88	105.9	105.92	105.94	105.96	105.98	106
105.02	105.04	105.06	105.08	105.1	105.12	105.14	105.16	105.18	105.2	105.22	105.24	105.26	105.28	105.3	105.32	105.34	105.36	105.38	105.4	105.42	105.44	105.46	105.48	105.5	105.52	105.54	105.56	105.58	105.6	105.62	105.64	105.66	105.68	105.7	105.72	105.74	105.76	105.78	105.8	105.82	105.84	105.86	105.88	105.9	105.92	105.94	105.96	105.98	106
105.02	105.04	105.06	105.08	105.1	105.12	105.14	105.16	105.18	105.2	105.22	105.24	105.26	105.28	105.3	105.32	105.34	105.36	105.38	105.4	105.42	105.44	105.46	105.48	105.5	105.52	105.54	105.56	105.58	105.6	105.62	105.64	105.66	105.68	105.7	105.72	105.74	105.76	105.78	105.8	105.82	105.84	105.86	105.88	105.9	105.92	105.94	105.96	105.98	106
105.02	105.04	105.06	105.08	105.1	105.12	105.14	105.16	105.18	105.2	105.22	105.24	105.26	105.28	105.3	105.32	105.34	105.36	105.38	105.4	105.42	105.44	105.46	105.48	105.5	105.52	105.54	105.56	105.58	105.6	105.62	105.64	105.66	105.68	105.7	105.72	105.74	105.76	105.78	105.8	105.82	105.84	105.86	105.88	105.9	105.92	105.94	105.96	105.98	106
105.02	105.04	105.06	105.08	105.1	105.12	105.14	105.16	105.18	105.2	105.22	105.24	105.26	105.28	105.3	105.32	105.34	105.36	105.38	105.4	105.42	105.44	105.46	105.48	105.5	105.52	105.54	105.56	105.58	105.6	105.62	105.64	105.66	105.68	105.7	105.72	105.74	105.76	105.78	105.8	105.82	105.84	105.86	105.88	105.9	105.92	105.94	105.96	105.98	106
105.02	105.04	105.06	105.08	105.1	105.12	105.14	105.16	105.18	105.2	105.22	105.24	105.26	105.28	105.3	105.32	105.34	105.36	105.38	105.4	105.42	105.44	105.46	105.48	105.5	105.52	105.54	105.56	105.58	105.6	105.62	105.64	105.66	105.68	105.7	105.72	105.74	105.76	105.78	105.8	105.82	105.84	105.86	105.88	105.9	105.92	105.94	105.96	105.98	106
105.02	105.04	105.06	105.08	105.1	105.12	105.14	105.16	105.18	105.2	105.22	105.24	105.26	105.28	105.3	105.32	105.34	105.36	105.38	105.4	105.42	105.44	105.46	105.48	105.5	105.52	105.54	105.56	105.58	105.6	105.62	105.64	105.66	105.68	105.7	105.72	105.74	105.76	105.78	105.8	105.82	105.84	105.86	105.88	105.9	105.92	105.94	105.96	105.98	106
105.02	105.04	105.06	105.08	105.1	105.12	105.14	105.16	105.18	105.2	105.22	105.24	105.26	105.28	105.3	105.32	105.34	105.36	105.38	105.4	105.42	105.44	105.46	105.48	105.5	105.52	105.54	105.56	105.58	105.6	105.62	105.64	105.66	105.68	105.7	105.72	105.74	105.76	105.78	105.8	105.82	105.84	105.86	105.88	105.9	105.92	105.94	105.96	105.98	106
105.02	105.04	105.06	105.08	105.1	105.12	105.14	105.16	105.18	105.2	105.22	105.24	105.26	105.28	105.3	105.32	105.34	105.36	105.38	105.4	105.42	105.44	105.46	105.48	105.5	105.52	105.54	105.56	105.58	105.6	105.62	105.64	105.66	105.68	105.7	105.72	105.74	105.76	105.78	105.8	105.82	105.84	105.86	105.88	105.9	105.92	105.94	105.96	105.98	106
105.02	105.04	105.06	105.08	105.1	105.12	105.14	105.16	105.18	105.2	105.22	105.24	105.26	105.28	105.3	105.32	105.34	105.36	105.38	105.4	105.42	105.44	105.46	105.48	105.5	105.52	105.54	105.56	105.58	105.6	105.62	105.64	105.66	105.68	105.7	105.72	105.74	105.76	105.78	105.8	105.82	105.84	105.86	105.88	105.9	105.92	105.94	105.96	105.98	106
105.02	105.04	105.06	105.08	105.1	105.12	105.14	105.16	105.18	105.2	105.22	105.24	105.26	105.28	105.3	105.32	105.34	105.36	105.38	105.4	105.42	105.44	105.46	105.48	105.5	105.52	105.54	105.56	105.58	105.6	105.62	105.64	105.66	105.68	105.7	105.72	105.74	105.76	105.78	105.8	105.82	105.84	105.86	105.88	105.9	105.92	105.94	105.96	105.98	106
105.02	105.04	105.06	105.08	105.1	105.12	105.14	105.16	105.18	105.2	105.22	105.24	105.26	105.28	105.3	105.32	105.34	105.36	105.38	105.4	105.42	105.44	105.46	105.48	105.5	105.52	105.54	105.56	105.58	105.6	105.62	105.64	105.66	105.68	105.7	105.72	105.74	105.76	105.78	105.8	105.82	105.84	105.86	105.88	105.9	105.92	105.94	105.96	105.98	106
105.02	105.04	105.06	105.08	105.1	105.12	105.14	105.16	105.18	105.2	105.22	105.24	105.26	105.28	105.3	105.32	105.34	105.36	105.38	105.4	105.42	105.44	105.46	105.48	105.5	105.52	105.54	105.56	105.58	105.6	105.62	105.64	105.66	105.68	105.7	105.72	105.74	105.76	105.78	105.8	105.82	105.84	105.86	105.88	105.9	105.92	105.94	105.96	105.98	106
105.02	105.04	105.06	105.08	105.1	105.12	105.14	105.16	105.18	105.2	105.22	105.24	105.26	105.28	105.3	105.32	105.34	105.36	105.38	105.4	105.42	105.44	105.46	105.48	105.5	105.52	105.54	105.56	105.58	105.6	105.62	105.64	105.66	105.68	105.7	105.72	105.74	105.76	105.78	105.8	105.82	105.84	105.86	105.88	105.9	105.92	105.94	105.96	105.98	106
105.02	105.04	105.06	105.08	105.1	105.12	105.14	105.16	105.18	105.2	105.22	105.24	105.26	105.28	105.3	105.32	105.34	105.36	105.38	105.4	105.42	105.44	105.46	105.48	105.5	105.52	105.54	105.56	105.58	105.6	105.62	105.64	105.66	105.68	105.7	105.72	105.74	105.76	105.78	105.8	105.82	105.84	105.86	105.88	105.9	105.92	105.94	105.96	105.98	106
105.02	105.04	105.06	105.08	105.1	105.12	105.14	105.16	105.18	105.2	105.22	105.24	105.26	105.28	105.3	105.32	105.34	105.36	105.38	105.4	105.42	105.44	105.46	105.48	105.5	105.52	105.54	105.56	105.58	105.6	105.62	105.64	105.66	105.68	105.7	105.72	105.74	105.76	105.78	105.8	105.82	105.84	105.86	105.88	105.9	105.92	105.94	105.96	105.98	106
105.02	105.04	105.06	105.08	105.1	105.12	105.14	105.16	105.18	105.2	105.22	105.24	105.26	105.28	105.3	105.32	105.34	105.36	105.38	105.4	105.42	105.44	105.46	105.48	105.5	105.52	105.54	105.56	105.58	105.6	105.62	105.64	105.66	105.68	105.7	105.72	105.74	105.76	105.78	105.8	105.82	105.84	105.86	105.88	105.9	105.92	105.94	105.96	105.98	106
105.02	105.04	105.06	105.08	105.1	105.12	105.14	105.16	105.18	105.2	105.22	105.24	105.26	105.28	105.3	105.32	105.34	105.36	105.38	105.4	105.42	105.44	105.46	105.48	105.5	105.52	105.54	105.56	105.58	105.6	105.62	105.64	105.66	105.68	105.7	105.72	105.74	105.76	105.78	105.8	105.82	105.84	105.86	105.88	105.9	105.92	105.94	105.96	105.98	106
105.02	105.04	105.06	105.08	105.1	105.12	105.14	105.16	105.18	105.2	105.22	105.24	105.26	105.28	105.3	105.32	105.34	105.36	105.38	105.4	105.42	105.44	105.46	105.48	105.5	105.52	105.54	105.56	105.58	105.6	105.62	105.64	105.66	105.68	105.7	105.72	105.74	105.76	105.78	105.8	105.82	105.84	105.86	105.88	105.9	105.92	105.94	105.96	105.98	106
105.02	105.04	105.06	105.08	105.1	105.12	105.14	105.16	105.18	105.2	105.22	105.24	105.26	105.28	105.3	105.32	105.34	105.36	105.38	105.4	105.42	105.44	105.46	105.48	105.5	105.52	105.54	105.56	105.58	105.6	105.62	105.64	105.66	105.68	105.7	105.72	105.74	105.76	105.78	105.8	105.82	105.84	105.86	105.88	105.9	105.92	105.94	105.96	105.98	106
105.02	105.04	105.06	105.08	105.1	105.12	105.14	105.16	105.18	105.2	105.22	105.24	105.26	105.28	105.3	105.32	105.34	105.36	105.38	105.4	105.42	105.44	105.46	105.48	105.5	105.52	105.54	105.56	105.58	105.6	105.62	105.64	105.66	105.68	105.7	105.72	105.74	105.76	105.78	105.8	105.82	105.84	105.86	105.88	105.9	105.92	105.94	105.96	105.98	106
105.02	105.04	105.06	105.08	105.1	105.12	105.14	105.16	105.18	105.2	105.22	105.24	105.26	105.28	105.3	105.32	105.34	105.36	105.38	105.4	105.42	105.44	105.46	105.48	105.5	105.52	105.54	105.56	105.58	105.6	105.62	105.64	105.66	105.68	105.7	105.72	105.74	105.76	105.78	105.8	105.82	105.84	105.86	105.88	105.9	105.92	105.94	105.96	105.98	106
105.02	105.04	105.06	105.08	105.1	105.12	105.14	105.16	105.18	105.2	105.22	105.24	105.26	105.28	105.3	105.32	105.34	105.36	105.38	105.4	105.42	105.44	105.46	105.48	105.5	105.52	105.54	105.56	105.58	105.6	105.62	105.64	105.66	105.68	105.7	105.72	105.74	105.76	105.78	105.8	105.82	105.84	105.86	105.88	105.9	105.92	105.94	105.96	105.98	106
105.02	105.04	105.06	105.08	105.1	105.12	105.14	105.16	105.18	105.2	105.22	105.24	105.26	105.28	105.3	105.32	105.34	105.36	105.38	105.4	105.42	105.44	105.46	105.48	105.5	105.52	105.54	105.56	105.58	105.6	105.62	105.64	105.66	105.68	105.7	105.72	105.74	105.76	105.78	105.8	105.82	105.84	105.86	105.88	105.9	105.92	105.94	105.96	105.98	106
105.02	105.04	105.06	105.08	105.1	105.12	105.14	105.16	105.18	105.2	105.22	105.24	105.26	105.28	105.3	105.32	105.34	105.36	105.38	105.4	105.42	105.44	105.46	105.48	105.5	105.52	105.54	105.56	105.58	105.6	105.62	105.64	105.66	105.68	105.7	105.72	105.74	105.76	105.78	105.8	105.82	105.84	105.86	105.88	105.9	105.92	105.94	105.96	105.98	106
105.02	105.04	105.06	105.08	105.1	105.12	105.14	105.16	105.18	105.2	105.22	105.24	105.26	105.28	105.3	105.32	105.34	105.36	105.38	105.4	105.42	105.44	105.46	105.48	105.5	105.52	105.54	105.56	105.58	105.6	105.62	105.64	105.66	105.68	105.7	105.72	105.74	105.76	105.78	105.8	105.82	105.84	105.86	105.88	105.9	105.92	105.94	105.96	105.98	106
105.02	105.04	105.06	105.08	105.1	105.12	105.14	105.16	105.18	105.2	105.22	105.24	105.26	105.28	105.3	105.32	105.34	105.36	105.38	105.4	105.42	105.44	105.46	105.48	105.5	105.52	105.54	105.56	105.58	105.6	105.62	105.64	105.66	105.68	105.7	105.72	105.74	105.76	105.78	105.8	105.82	105.84	105.86	105.88	105.9	105.92	105.94	105.96	105.98	106
105.02	105.04	105.06	105.08	105.1	105.12	105.14	105.16	105.18	105.2	105.22	105.24	105.26	105.28	105.3	105.32	105.34	105.36	105.38	105.4	105.42	105.44	105.46	105.48	105.5	105.52	105.54	105.56	105.58	105.6	105.62	105.64	105.66	105.68	105.7	105.72	105.74	105.76	105.78	105.8	105.82	105.84	105.86	105.88	105.9	105.92	105.94	105.96	105.98	106
105.02	105.04	105.06	105.08	105.1	105.12	105.14	105.16	105.18	105.2	105.22	105.24	105.26	105.28	105.3	105.32	105.34	105.36	105.38	105.4	105.42	105.44	105.46	105.48	105.5	105.52	105.54	105.56	105.58	105.6	105.62	105.64	105.66	105.68	105.7	105.72	105.74	105.76	105.78	105.8	105.82	105.84	105.86	105.88	105.9	105.92	105.94	105.96	105.98	106
105.02	105.04	105.06	105.08	105.1	105.12	105.14	105.16	105.18	105.2	105.22	105.24	105.26	105.28	105.3	105.32	105.34	105.36	105.38	105.4	105.42	105.44	105.46	105.48	105.5	105.52	105.54	105.56	105.58	105.6	105.62	105.64	105.66	105.68	105.7	105.72	105.74	105.76	105.78	105.8	105.82	105.84	105.86	105.88	105.9	105.92	105.94	105.96	105.98	106
105.02	105.04	105.06	105.08	105.1	105.12	105.14	105.16	105.18	105.2	105.22	105.24	105.26	105.28	105.3	105.32	105.34	105.36	105.38	105.4	105.42	105.44	105.46	105.48	105.5	105.52	105.54	105.56	105.58	105.6	105.62	105.64	105.66	105.68	105.7	105.72	105.74	105.76	105.78	105.8	105.82	105.84	105.86	105.88	105.9	105.92	105.94	105.96	105.98	106
105.02	105.04	105.06	105.08	105.1	105.12	105.14	105.16	105.18	105.2	105.22	105.24	105.26	105.28	105.3	105.32	105.34	105.36	105.38	105.4	105.42	105.44	105.46	105.48	105.5	105.52	105.54	105.56	105.58	105.6	105.62	105.64	105.66	105.68	105.7	105.72	105.74	105.76	105.78	105.8	105.82	105.84	105.86	105.88	105.9	105.92	105.94	105.96	105.98	106
105.02	105.04	105.06	105.08	105.1	105.12	105.14	105.16	105.18	105.2	105.22	105.24	105.26	105.28	105.3	105.32	105.34	105.36	105.38	105.4	105.42	105.44	105.46	105.48	105.5	105.52	105.54	105.56	105.58	105.6	105.62	105.64	105.66	105.68	105.7	105.72	105.74	105.76	105.78	105.8	105.82	105.84	105.86	105.88	105.9	105.92	105.94	105.96	105.98	106
105.02	105.04	105.06	105.08	105.1	105.12	105.14	105.16	105.18	105.2	105.22	105.24	105.26	105.28	105.3	105.32	105.34	105.36	105.38	105.4	105.42	105.44	105.46	105.48	105.5	105.52	105.54	105.56	105.58	105.6	105.62	105.64	105.66	105.68	105.7	105.72	105.74	105.76	105.78	105.8	105.82	105.84	105.86	105.88	105.9	105.92	105.94	105.96	105.98	106
105.02	105.04	105.06	105.08	105.1	105.12	105.14	105.16	105.18	105.2	105.22	105.24	105.26	105.28	105.3	105.32	105.34	105.36	105.38	105.4	105.42	105.44	105.46	105.48	105.5	105.52	105.54	105.56	105.58	105.6	105.62	105.64	105.66	105.68	105.7	105.72	105.74	105.76	105.78	105.8	105.82	105.84	105.86	105.88	105.9	105.92	105.94	105.96	105.98	106
105.02	105.04	105.06	105.08	105.1	105.12	105.14	105.16	105.18	105.2	105.22	105.24	105.26	105.28	105.3	105.32	105.34	105.36	105.38	105.4	105.42	105.44	105.46	105.48	105.5	105.52	105.54	105.56	105.58	105.6	105.62	105.64	105.66	105.68	105.7	105.72	105.74	105.76	105.78	105.8	105.82	105.84	105.86	105.88	105.9	105.92	105.94	105.96	105.98	106
105.02	105.04	105.06	105.08	105.1	105.12	105.14	105.16	105.18	105.2	105.22	105.24	105.26	105.28	105.3	105.32	105.34	105.36	105.38	105.4	105.42	105.44	105.46	105.48	105.5	105.52	105.54	105.56	105.58	105.6	105.62	105.64	105.66	105.68	105.7	105.72	105.74	105.76	105.78	105.8	105.82	105.84	105.86	105.88	105.9	105.92	105.94	105.96	105.98	106
105.02	105.04	105.06	105.08	105.1	105.12	105.14	105.16	105.18	105.2	105.22	105.24	105.26	105.28	105.3	105.32	105.34	105.36	105.38	105.4	105.42	105.44	105.46	105.48	105.5	105.52	105.54	105.56	105.58	105.6	105.62	105.64	105.66	105.68	105.7	105.72	105.74	105.76	105.78	105.8	105.82	105.84	105.86	105.88	105.9	105.92	105.94	105.96	105.98	106
105.02	105.04	105.06	105.08	105.1	105.12	105.14	105.16	105.18	105.2	105.22	105.24	105.26	105.28	105.3	105.32	105.34	105.36	105.38	105.4	105.42	105.44	105.46	105.48	105.5	105.52	105.54	105.56	105.58	105.6	105.62	105.64	105.66	105.68	105.7	105.72	105.74	105.76	105.78	105.8	105.82	105.84	105.86	105.88	105.9	105.92	105.94	105.96	105.98	106
105.02	105.04	105.06	105.08	105.1	105.12	105.14	105.16	105.18	105.2	105.22	105.24	105.26	105.28	105.3	105.32	105.34	105.36	105.38	105.4	105.42	105.44	105.46	105.48	105.5	105.52	105.54	105.56	105.58	105.6	105.62	105.64	105.66	105.68	105.7	105.72	105.74	105.76	105.78	105.8	105.82	105.84	105.86	105.88	105.9	105.92	105.94	105.96	105.98	106
105.02	105.04	105.06	105.08	105.1	105.12	105.14	105.16	105.18	105.2	105.22	105.24	105.26	105.28	105.3	105.32	105.34	105.36	105.38	105.4	105.42	105.44	105.46	105.48	105.5	105.52	105.54	105.56	105.58	105.6	105.62	105.64	105.66	105.68	105.7	105.72	105.74	105.76	105.78	105.8	105.82	105.84	105.86	105.88	105.9	105.92	105.94	105.96	105.98	106
105.02	105.04	105.06	105.08	105.1	105.12	105.14	105.16	105.18	105.2	105.22	105.24	105.26	105.28	105.3	105.32	105.34	105.36	105.38	105.4	105.42	105.44	105.46	105.48	105.5	105.52	105.54	105.56	105.58	105.6	105.62	105.64	105.66	105.68	105.7	105.72	105.74	105.76	105.78	105.8	105.82	105.84	105.86	105.88	105.9	105.92	105.94	105.96	105.98	106
105.02	105.04	105.06	105.08	105.1	105.12	105.14	105.16	105.18	105.2	105.22	105.24	105.26	105.28	105.3	105.32	105.34	105.36	105.38	105.4	105.42	105.44	105.46	105.48	105.5	105.52	105.54	105.56	105.58	105.6	105.62	105.64	105.66	105.68	105.7	105.72	105.74	105.76	105.78	105.8	105.82	105.84	105.86	105.88	105.9	105.92	105.94	105.96	105.98	106
105.02	105.04	105.06	105.08	105.1	105.12	105.14	105.16	105.18	105.2	105.22	105.24	105.26	105.28	105.3	105.32	105.34	105.36	105.38	105.4	105.42	105.44	105.46	105.48	105.5	105.52	105.54	105.56	105.58	105.6	105.62	105.64	105.66	105.68	105.7	105.72	105.74	105.76	105.78	105.8	105.82	105.84	105.86	105.88	105.9	105.92	105.94	105.96	105.98	106
105.02	105.04	105.06	105.08	105.1	105.12	105.14	105.16	105.18	105.2	105.22	105.24	105.26	105.28	105.3	105.32	105.34	105.36	105.38	105.4	105.42	105.44	105.46	105.48	105.5	105.52	105.54	105.56	105.58	105.6	105.62	105.64	105.66	105.68	105.7	105.72	105.74	105.76	105.78	105.8	105.82	105.84	105.86	105.88	105.9	105.92	105.94	105.96	105.98	106
105.02	105.04	105.06	105.08	105.1	105.12	105.14	105.16	105.18	105.2	105.22	105.24	105.26	105.28	105.3	105.32	105.34	105.36	105.38	105.4	105.42	105.44	105.46	105.48	105.5	105.52	105.54	105.56	105.58	105.6	105.62	105.64	105.66	105.68	105.7	105.72	105.74	105.76	105.78	105.8	105.82	105.84	105.86	105.88	105.9	105.92	105.94	105.96	105.98	106
105.02	105.04	105.06	105.08	105.1	105.12	105.14	105.16	105.18	105.2	105.22	105.24	105.26	105.28	105.3	105.32	105.34	105.36	105.38	105.4	105.42	105.44	105.46	105.48	105.5	105.52	105.54	105.56	105.58	105.6	105.62	105.64	105.66	105.68	105.7	105.72	105.74	105.76	105.78	105.8	105.82	105.84	105.86	105.88	105.9	105.92	105.94	105.96	105.98	106
105.02	105.04	105.06	105.08	105.1	105.12	105.14	105.16	105.18	105.2	105.22	105.24	105.26	105.28	105.3	105.32	105.34	105.36	105.38	105.4	105.42	105.44	105.46	105.48	105.5	105.52	105.54	105.56	105.58	105.6	105.62	105.64	105.66	105.68	105.7	105.72	105.74	105.76	105.78	105.8	105.82	105.84	105.86	105.88	105.9	105.92	105.94	105.96	105.98	106
105.02	105.04	105.06	105.08	105.1	105.12	105.14	105.16	105.18	105.2	105.22	105.24	105.26	105.28	105.3	105.32	105.34	105.36	105.38	105.4	105.42	105.44	105.46	105.48	105.5	105.52	105.54	105.56	105.58	105.6	105.62	105.64	105.66	105.68	105.7	105.72	105.74	105.76	105.78	105.8	105.82	105.84	105.86	105.88	105.9	105.92	105.94	105.96	105.98	106
105.02	105.04	105.06	105.08	105.1	105.12	105.14	105.16	105.18	105.2	105.22	105.24	105.26	105.28	105.3	105.32	105.34	105.36	105.38	105.4	105.42	105.44	105.46	105.48	105.5	105.52	105.54	105.56	105.58	105.6	105.62	105.64	105.66	105.68	105.7	105.72	105.74	105.76	105.78	105.8	105.82	105.84	105.86	105.88	105.9	105.92	105.94	105.96	105.98	106
105.02	105.04	105.06	105.08	105.1	105.12	105.14	105.16	105.18	105.2	105.22	105.24	105.26	105.28	105.3	105.32	105.34	105.36	105.38	105.4	105.42	105.44	105.46	105.48	105.5	105.52	105.54	105.56	105.58	105.6	105.62	105.64	105.66	105.68	105.7	105.72	105.74	105.76	105.78	105.8	105.82	105.84	105.86	105.88	105.9	105.92	105.94	105.96	105.98	106
105.02	105.04	105.06	105.08	105.1	105.12	105.14	105.16	105.18	105.2	105.22	105.24	105.26	105.28	105.3	105.32	105.34	105.36	105.38	105.4	105.42	105.44	105.46	105.48	105.5	105.52	105.54	105.56	105.58	105.6	105.62	105.64	105.66	105.68	105.7	105.72	105.74	105.76	105.78	105.8	105.82	105.84	105.86	105.88	105.9	105.92	105.94	105.96	105.98	106
105.02	105.04	105.06	105.08	105.1	105.12	105.14	105.16	105.18	105.2	105.22	105.24	105.26	105.28	105.3	105.32	105.34	105.36	105.38	105.4	105.42	105.44	105.46	105.48	105.5	105.52	105.54	105.56	105.58	105.6	105.62	105.64	105.66	105.68	105.7	105.72	105.74	105.76	105.78	105.8	105.82	105.84	105.86	105.88	105.9	105.92	105.94	105.96	105.98	106
105.02	105.04	105.06	105.08	105.1	105.12	105.14	105.16	105.18	105.2	105.22	105.24	105.26	105.28	105.3	105.32	105.34	105.36	105.38	105.4	105.42	105.44	105.46	105.48	105.5	105.52	105.54	105.56	105.58	105.6	105.62	105.64	105.66	105.68	105.7	105.72	105.74	105.76	105.78	105.8	105.82	105.84	105.86	105.88	105.9	105.92	105.94	105.96	105.98	106
105.02	105.04	105.06	105.08	105.1	105.12	105.14	105.16	105.18	105.2	105.22	105.24	105.26	105.28	105.3	105.32	105.34	105.36	105.38	105.4	105.42	105.44	105.46	105.48	105.5	105.52	105.54	105.56	105.58	105.6	105.62	105.64	105.66	105.68	105.7	105.72	105.74	105.76	105.78	105.8	105.82	105.84	105.86	105.88	105.9	105.92	105.94	105.96	105.98	106
105.02	105.04	105.06	105.08	105.1	105.12	105.14	105.16	105.18	105.2	105.22	105.24	105.26	105.28	105.3	105.32	105.34	105.36	105.38	105.4	105.42	105.44	105.46	105.48	105.5	105.52	105.54	105.56	105.58	105.6	105.62	105.64	105.66	105.68	105.7	105.72	105.74	105.76	105.78	105.8	105.82	105.84	105.86	105.88	105.9	105.92	105.94	105.96	105.98	106
105.02	105.04	105.06	105.08	105.1	105.12	105.14	105.16	105.18	105.2	105.22	105.24	105.26	105.28	105.3	105.32	105.34	105.36	105.38	105.4	105.42	105.44	105.46	105.48	105.5	105.52	105.54	105.56	105.58	105.6	105.62	105.64	105.66	105.68	105.7	105.72	105.74	105.76	105.78	105.8	105.82	105.84	105.86	105.88	105.9	105.92	105.94	105.96	105.98	106
105.02	105.04	105.06	105.08	105.1	105.12	105.14	105.16	105.18	105.2	105.22	105.24	105.26	105.28	105.3	105.32	105.34	105.36	105.38	105.4	105.42	105.44	105.46	105.48	105.5	105.52	105.54	105.56	105.58	105.6	105.62	105.64	105.66	105.68	105.7	105.72	105.74	105.76	105.78	105.8	105.82	105.84	105.86	105.88	105.9	105.92	105.94	105.96	105.98	106
105.02	105.04	105.06	105.08	105.1	105.12	105.14	105.16	105.18	105.2	105.22	105.24	105.26	105.28	105.3	105.32	105.34	105.36	105.38	105.4	105.42	105.44	105.46	105.48	105.5	105.52	105.54	105.56	105.58	105.6	105.62	105.64	105.66	105.68	105.7	105.72	105.74	105.76	105.78	105.8	105.82	105.84	105.86	105.88	105.9	105.92	105.94	105.96	105.98	106
105.02	105.04	105.06	105.08	105.1	105.12	105.14	105.16	105.18	105.2	105.22	105.24	105.26	105.28	105.3	105.32	105.34	105.36	105.38	105.4	105.42	105.44	105.46	105.48	105.5	105.52	105.54	105.56	105.58	105.6	105.62	105.64	105.66	105.68	105.7	105.72	105.74	105.76	105.78	105.8	105.82	105.84	105.86	105.88	105.9	105.92	105.94	105.96	105.98	106
105.02	105.04	105.06	105.08	105.1	105.12	105.14	105.16	105.18	105.2	105.22	105.24	105.26	105.28	105.3	105.32	105.34	105.36	105.38	105.4	105.42	105.44	105.46	105.48	105.5	105.52	105.54	105.56	105.58	105.6	105.62	105.64	105.66	105.68	105.7	105.72	105.74	105.76	105.78	105.8	105.82	105.84	105.86	105.88	105.9	105.92	105.94	105.96	105.98	106
105.02	105.04	105.06	105.08	105.1	105.12	105.14	105.16	105.18	105.2	105.22	105.24	105.26	105.28	105.3	105.32	105.34	105.36	105.38	105.4	105.42	105.44	105.46	105.48	105.5	105.52	105.54	105.56	105.58	105.6	105.62	105.64	105.66	105.68	105.7	105.72	105.74	105.76	105.78	105.8	105.82	105.84	105.86	105.88	105.9	105.92	105.94	105.96	105.98	106
105.02	105.04	105.06	105.08	105.1	105.12	105.14	105.16	105.18	105.2	105.22	105.24	105.26	105.28	105.3	105.32	105.34	105.36	105.38	105.4	105.42	105.44	105.46	105.48	105.5	105.52	105.54	105.56	105.58	105.6	105.62	105.64	105.66	105.68	105.7	105.72	105.74	105.76	105.78	105.8	105.82	105.84	105.86	105.88	105.9	105.92	105.94	105.96	105.98	106
105.02	105.04	105.06	105.08	105.1	105.12	105.14	105.16	105.18	105.2	105.22	105.24	105.26	105.28	105.3	105.32	105.34	105.36	105.38	105.4	105.42	105.44	105.46	105.48	105.5	105.52	105.54	105.56	105.58	105.6	105.62	105.64	105.66	105.68	105.7	105.72	105.74	105.76	105.78	105.8	105.82	105.84	105.86	105.88	105.9	105.92	105.94	105.96	105.98	106
105.02	105.04	105.06	105.08	105.1	105.12	105.14	105.16	105.18	105.2	105.22	105.24	105.26	105.28	105.3	105.32	105.34	105.36	105.38	105.4	105.42	105.44	105.46	105.48	105.5	105.52	105.54	105.56	105.58	105.6	105.62	105.64	105.66	105.68	105.7	105.72	105.74	105.76	105.78	105.8	105.82	105.84	105.86	105.88	105.9	105.92	105.94	105.96	105.98	106
105.02	105.04	105.06	105.08	105.1	105.12	105.14	105.16	105.18	105.2	105.22	105.24	105.26	105.28	105.3	105.32	105.34	105.36	105.38	105.4	105.42	105.44	105.46	105.48	105.5	105.52	105.54	105.56	105.58	105.6	105.62	105.64	105.66	105.68	105.7	105.72	105.74	105.76	105.78	105.8	105.82	105.84	105.86	105.88	105.9	105.92	105.94	105.96	105.98	106
105.02	105.04	105.06	105.08	105.1	105.12	105.14	105.16	105.18	105.2	105.22	105.24	105.26	105.28	105.3	105.32	105.34	105.36	105.38	105.4	105.42	105.44	105.46	105.48	105.5	105.52	105.54	105.56	105.58	105.6	105.62	105.64	105.66	105.68	105.7	105.72	105.74	105.76	105.78	105.8	105.82	105.84	105.86	105.88	105.9	105.92	105.94	105.96	105.98	106
105.02	105.04	105.06	105.08	105.1	105.12	105.14	105.16	105.18	105.2	105.22	105.24	105.26	105.28	105.3	105.32	105.34	105.36	105.38	105.4	105.42	105.44	105.46	105.48	105.5	105.52	105.54	105.56	105.58	105.6	105.62	105.64	105.66	105.68	105.7	105.72	105.74	105.76	105.78	105.8	105.82	105.84	105.86	105.88	105.9	105.92	105.94	105.96	105.98	106
105.02	105.04	105.06	105.08	105.1	105.12	105.14	105.16	105.18	105.2	105.22	105.24	105.26	105.28	105.3	105.32	105.34	105.36	105.38	105.4	105.42	105.44	105.46	105.48	105.5	105.52	105.54	105.56	105.58	105.6	105.62	105.64	105.66	105.68	105.7	105.72	105.74	105.76	105.78	105.8	105.82	105.84	105.86	105.88	105.9	105.92	105.94	105.96	105.98	106
105.02	105.04	105.06	105.08	105.1	105.12	105.14	105.16	105.18	105.2	105.22	105.24	105.26	105.28	105.3	105.32	105.34	105.36	105.38	105.4	105.42	105.44	105.46	105.48	105.5	105.52	105.54	105.56	105.58	105.6	105.62	105.64	105.66	105.68	105.7	105.72	105.74	105.76	105.78	105.8	105.82	105.84	105.86	105.88	105.9	105.92	105.94	105.96	105.98	106
105.02	105.04	105.06	105.08	105.1	105.12	105.14	105.16	105.18	105.2	105.22	105.24	105.26	105.28	105.3	105.32	105.34	105.36	105.38	105.4	105.42	105.44	105.46	105.48	105.5	105.52	105.54	105.56	105.58	105.6	105.62	105.64	105.66	105.68	105.7	105.72	105.74	105.76	105.78	105.8	105.82	105.84	105.86	105.88	105.9	105.92	105.94	105.96	105.98	106
105.02	105.04	105.06	105.08	105.1	105.12	105.14	105.16	105.18	105.2	105.22	105.24	105.26	105.28	105.3	105.32	105.34	105.36	105.38	105.4	105.42	105.44	105.46	105.48	105.5	105.52	105.54	105.56	105.58	105.6	105.62	105.64	105.66	105.68	105.7	105.72	105.74	105.76	105.78	105.8	105.82	105.84	105.86	105.88	105.9	105.92	105.94	105.96	105.98	106
105.02	105.04	105.06	105.08	105.1	105.12	105.14	105.16	105.18	105.2	105.22	105.24	105.26	105.28	105.3	105.32	105.34	105.36	105.38	105.4	105.42	105.44	105.46	105.48	105.5	105.52	105.54	105.56	105.58	105.6	105.62	105.64	105.66	105.68	105.7	105.72	105.74	105.76	105.78	105.8	105.82	105.84	105.86	105.88	105.9	105.92	105.94	105.96	105.98	106
105.02	105.04	105.06	105.08	105.1	105.12	105.14	105.16	105.18	105.2	105.22	105.24	105.26	105.28	105.3	105.32	105.34	105.36	105.38	105.4	105.42	105.44	105.46	105.48	105.5	105.52	105.54	105.56	105.58	105.6	105.62	105.64	105.66	105.68	105.7	105.72	105.74	105.76	105.78	105.8	105.82	105.84	105.86	105.88	105.9	105.92	105.94	105.96	105.98	106
105.02	105.04	105.06	105.08	105.1	105.12	105.14	105.16	105.18	105.2	105.22	105.24	105.26	105.28	105.3	105.32	105.34	105.36	105.38	105.4	105.42	105.44	105.46	105.48	105.5	105.52	105.54	105.56	105.58	105.6	105.62	105.64	105.66	105.68	105.7	105.72	105.74	105.76	105.78	105.8	105.82	105.84	105.86	105.88	105.9	105.92	105.94	105.96	105.98	106
105.02	105.04	105.06	105.08	105.1	105.12	105.14	105.16	105.18	105.2	105.22	105.24	105.26	105.28	105.3	105.32	105.34	105.36	105.38	105.4	105.42	105.44	105.46	105.48	105.5	105.52	105.54	105.56	105.58	105.6	105.62	105.64	105.66	105.68	105.7	105.72	105.74	105.76	105.78	105.8	105.82	105.84	105.86	105.88	105.9	105.92	105.94	105.96	105.98	106
105.02	105.04	105.06	105.08	105.1	105.12	105.14	105.16	105.18	105.2	105.22	105.24	105.26	105.28	105.3	105.32	105.34	105.36	105.38	105.4	105.42	105.44	105.46	105.48	105.5	105.52	105.54	105.56	105.58	105.6	105.62	105.64	105.66	105.68	105.7	105.72	105.74	105.76	105.78	105.8	105.82	105.84	105.86	105.88	105.9	105.92	105.94	105.96	105.98	106
105.02	105.04	105.06	105.08	105.1	105.12	105.14	105.16	105.18	105.2	105.22	105.24	105.26	105.28	105.3	105.32	105.34	105.36	105.38	105.4	105.42	105.44	105.46	105.48	105.5	105.52	105.54	105.56	105.58	105.6	105.62	105.64	105.66	105.68	105.7	105.72	105.74	105.76	105.78	105.8	105.82	105.84	105.86	105.88	105.9	105.92	105.94	105.96	105.98	106
105.02	105.04	105.06	105.08	105.1	105.12	105.14	105.16	105.18	105.2	105.22	105.24	105.26	105.28	105.3	105.32	105.34	105.36	105.38	105.4	105.42	105.44	105.46	105.48	105.5	105.52	105.54	105.56	105.58	105.6	105.62	105.64	105.66	105.68	105.7	105.72	105.74	105.76	105.78	105.8	105.82	105.84	105.86	105.88	105.9	105.92	105.94	105.96	105.98	106
105.02	105.04	105.06	105.08	105.1	105.12	105.14	105.16	105.18	105.2	105.22	105.24	105.26	105.28	105.3	105.32	105.34	105.36	105.38	105.4	105.42	105.44	105.46	105.48	105.5	105.52	105.54	105.56	105.58	105.6	105.62	105.64	105.66	105.68	105.7	105.72	105.74	105.76	105.78	105.8	105.82	105.84	105.86	105.88	105.9	105.92	105.94	105.96	105.98	106
105.02	105.04	105.06	105.08	105.1	105.12	105.14	105.16	105.18	105.2	105.22	105.24	105.26	105.28	105.3	105.32	105.34	105.36	105.38	105.4	105.42	105.44	105.46	105.48	105.5	105.52	105.54	105.56	105.58	105.6	105.62	105.64	105.66	105.68	105.7	105.72	105.74	105.76	105.78	105.8	105.82	105.84	105.86	105.88	105.9	105.92	105.94	105.96	105.98	106
105.02	105.04	105.06	105.08	105.1	105.12	105.14	105.16	105.18	105.2	105.22	105.24	105.26	105.28	105.3	105.32	105.34	105.36	105.38	105.4	105.42	105.44	105.46	105.48	105.5	105.52	105.54	105.56	105.58	105.6	105.62	105.64	105.66	105.68	105.7	105.72	105.74	105.76	105.78	105.8	105.82	105.84	105.86	105.88	105.9	105.92	105.94	105.96	105.98	106
105.02	105.04	105.06	105.08	105.1	105.12	105.14	105.16	105.18	105.2	105.22	105.24	105.26	105.28	105.3	105.32	105.34	105.36	105.38	105.4	105.42	105.44	105.46	105.48	105.5	105.52	105.54	105.56	105.58	105.6	105.62	105.64	105.66	105.68	105.7	105.72	105.74	105.76	105.78	105.8	105.82	105.84	105.86	105.88	105.9	105.92	105.94	105.96	105.98	106
105.02	105.04	105.06	105.08	105.1	105.12	105.14	105.16	105.18	105.2	105.22	105.24	105.26	105.28	105.3	105.32	105.34	105.36	105.38	105.4	105.42	105.44	105.46	105.48	105.5	105.52	105.54	105.56	105.58	105.6	105.62	105.64	105.66	105.68	105.7	105.72	105.74	105.76	105.78	105.8	105.82	105.84	105.86	105.88	105.9	105.92	105.94	105.96	105.98	106
105.02	105.04	105.06	105.08	105.1	105.12	105.14	105.16	105.18	105.2	105.22	105.24	105.26	105.28	105.3	105.32	105.34	105.36	105.38	105.4	105.42	105.44	105.46	105.48	105.5	105.52	105.54	105.56	105.58	105.6	105.62	105.64	105.66	105.68	105.7	105.72	105.74	105.76	105.78	105.8	105.82	105.84	105.86	105.88	105.9	105.92	105.94	105.96	105.98	106
105.02	105.04	105.06	105.08	105.1	105.12	105.14	105.16	105.18	105.2	105.22	105.24	105.26	105.28	105.3	105.32	105.34	105.36	105.38	105.4	105.42	105.44	105.46	105.48	105.5	105.52	105.54	105.56	105.58	105.6	105.62	105.64	105.66	105.68	105.7	105.72	105.74	105.76	105.78	105.8	105.82	105.84	105.86	105.88	105.9	105.92	105.94	105.96	105.98	106
105.02	105.04	105.06	105.08	105.1	105.12	105.14	105.16	105.18	105.2	105.22	105.24	105.26	105.28	105.3	105.32	105.34	105.36	105.38	105.4	105.42	105.44	105.46	105.48	105.5	105.52	105.54	105.56	105.58	105.6	105.62	105.64	105.66	105.68	105.7	105.72	105.74	105.76	105.78	105.8	105.82	105.84	105.86	105.88	105.9	105.92	105.94	105.96	105.98	106
105.02	105.04	105.06	105.08	105.1	105.12	105.14	105.16	105.18	105.2	105.22	105.24	105.26	105.28	105.3	105.32	105.34	105.36	105.38	105.4	105.42	105.44	105.46	105.48	105.5	105.52	105.54	105.56	105.58	105.6	105.62	105.64	105.66	105.68	105.7	105.72	105.74	105.76	105.78	105.8	105.82	105.84	105.86	105.88	105.9	105.92	105.94	105.96	105.98	106
105.02	105.04	105.06	105.08	105.1	105.12	105.14	105.16	105.18	105.2	105.22	105.24	105.26	105.28	105.3	105.32	105.34	105.36	105.38	105.4	105.42	105.44	105.46	105.48	105.5	105.52	105.54	105.56	105.58	105.6	105.62	105.64	105.66	105.68	105.7	105.72	105.74	105.76	105.78	105.8	105.82	105.84	105.86	105.88	105.9	105.92	105.94	105.96	105.98	106
105.02	105.04	105.06	105.08	105.1	105.12	105.14	105.16	105.18	105.2	105.22	105.24	105.26	105.28	105.3	105.32	105.34	105.36	105.38	105.4	105.42	105.44	105.46	105.48	105.5	105.52	105.54	105.56	105.58	105.6	105.62	105.64	105.66	105.68	105.7	105.72	105.74	105.76	105.78	105.8	105.82	105.84	105.86	105.88	105.9	105.92	105.94	105.96	105.98	106
105.02	105.04	105.06	105.08	105.1	105.12	105.14	105.16	105.18	105.2	105.22	105.24	105.26	105.28	105.3	105.32	105.34	105.36	105.38	105.4	105.42	105.44	105.46	105.48	105.5	105.52	105.54	105.56	105.58	105.6	105.62	105.64	105.66	105.68	105.7	105.72	105.74	105.76	105.78	105.8	105.82	105.84	105.86	105.88	105.9	105.92	105.94	105.96	105.98	106
105.02	105.04	105.06	105.08	105.1	105.12	105.14	105.16	105.18	105.2	105.22	105.24	105.26	105.28	105.3	105.32	105.34	105.36	105.38	105.4	105.42	105.44	105.46	105.48	105.5	105.52	105.54	105.56	105.58	105.6	105.62	105.64	105.66	105.68	105.7	105.72	105.74	105.76	105.78	105.8	105.82	105.84	105.86	105.88	105.9	105.92	105.94	105.96	105.98	106
105.02	105.04	105.06	105.08	105.1	105.12	105.14	105.16	105.18	105.2	105.22	105.24	105.26	105.28	105.3	105.32	105.34	105.36	105.38	105.4	105.42	105.44	105.46	105.48	105.5	105.52	105.54	105.56	105.58	105.6	105.62	105.64	105.66	105.68	105.7	105.72	105.74	105.76	105.78	105.8	105.82	105.84	105.86	105.88	105.9	105.92	105.94	105.96	105.98	106
105.02	105.04	105.06	105.08	105.1	105.12	105.14	105.16	105.18	105.2	105.22	105.24	105.26	105.28	105.3	105.32	105.34	105.36	105.38	105.4	105.42	105.44	105.46	105.48	105.5	105.52	105.54	105.56	105.58	105.6	105.62	105.64	105.66	105.68	105.7	105.72	105.74	105.76	105.78	105.8	105.82	105.84	105.86	105.88	105.9	105.92	105.94	105.96	105.98	106
105.02	105.04	105.06	105.08	105.1	105.12	105.14	105.16	105.18	105.2	105.22	105.24	105.26	105.28	105.3	105.32	105.34	105.36	105.38	105.4	105.42	105.44	105.46	105.48	105.5	105.52	105.54	105.56	105.58	105.6	105.62	105.64	105.66	105.68	105.7	105.72	105.74	105.76	105.78	105.8	105.82	105.84	105.86	105.88	105.9	105.92	105.94	105.96	105.98	106
105.02	105.04	105.06	105.08	105.1	105.12	105.14	105.16	105.18	105.2	105.22	105.24	105.26	105.28	105.3	105.32	105.34	105.36	105.38	105.4	105.42	105.44	105.46	105.48	105.5	105.52	105.54	105.56	105.58	105.6	105.62	105.64	105.66	105.68	105.7	105.72	105.74	105.76	105.78	105.8	105.82	105.84	105.86	105.88	105.9	105.92	105.94	105.96	105.98	106
105.02	105.04	105.06	105.08	105.1	105.12	105.14	105.16	105.18	105.2	105.22	105.24	105.26	105.28	105.3	105.32	105.34	105.36	105.38	105.4	105.42	105.44	105.46	105.48	105.5	105.52	105.54	105.56	105.58	105.6	105.62	105.64	105.66	105.68	105.7	105.72	105.74	105.76	105.78	105.8	105.82	105.84	105.86	105.88	105.9	105.92	105.94	105.96	105.98	106
105.02	105.04	105.06	105.08	105.1	105.12	105.14	105.16	105.18	105.2	105.22	105.24	105.26	105.28	105.3	105.32	105.34	105.36	105.38	105.4	105.42	105.44	105.46	105.48	105.5	105.52	105.54	105.56	105.58	105.6	105.62	105.64	105.66	105.68	105.7	105.72	105.74	105.76	105.78	105.8	105.82	105.84	105.86	105.88	105.9	105.92	105.94	105.96	105.98	106
105.02	105.04	105.06	105.08	105.1	105.12	105.14	105.16	105.18	105.2	105.22	105.24	105.26	105.28	105.3	105.32	105.34	105.36	105.38	105.4	105.42	105.44	105.46	105.48	105.5	105.52	105.54	105.56	105.58	105.6	105.62	105.64	105.66	105.68	105.7	105.72	105.74	105.76	105.78	105.8	105.82	105.84	105.86	105.88	105.9	105.92	105.94	105.96	105.98	106
105.02	105.04	105.06	105.08	105.1	105.12	105.14	105.16	105.18	105.2	105.22	105.24	105.26	105.28	105.3	105.32	105.34	105.36	105.38	105.4	105.42	105.44	105.46	105.48	105.5	105.52	105.54	105.56	105.58	105.6	105.62	105.64	105.66	105.68	105.7	105.72	105.74	105.76	105.78	105.8	105.82	105.84	105.86	105.88	105.9	105.92	105.94	105.96	105.98	106
105.02	105.04	105.06	105.08	105.1	105.12	105.14	105.16	105.18	105.2	105.22	105.24	105.26	105.28	105.3	105.32	105.34	105.36	105.38	105.4	105.42	105.44	105.46	105.48	105.5	105.52	105.54	105.56	105.58	105.6	105.62	105.64	105.66	105.68	105.7	105.72	105.74	105.76	105.78	105.8	105.82	105.84	105.86	105.88	105.9	105.92	105.94	105.96	105.98	106
105.02	105.04	105.06	105.08	105.1	105.12	105.14	105.16	105.18	105.2	105.22	105.24	105.26	105.28	105.3	105.32	105.34	105.36	105.38	105.4	105.42	105.44	105.46	105.48	105.5	105.52	105.54	105.56	105.58	105.6	105.62	105.64	105.66	105.68	105.7	105.72	105.74	105.76	105.78	105.8	105.82	105.84	105.86	105.88	105.9	105.92	105.94	105.96	105.98	106
105.02	105.04	105.06	105.08	105.1	105.12	105.14	105.16	105.18	105.2	105.22	105.24	105.26	105.28	105.3	105.32	105.34	105.36	105.38	105.4	105.42	105.44	105.46	105.48	105.5	105.52	105.54	105.56	105.58	105.6	105.62	105.64	105.66	105.68	105.7	105.72	105.74	105.76	105.78	105.8	105.82	105.84	105.86	105.88	105.9	105.92	105.94	105.96	105.98	106
105.02	105.04	105.06	105.08	105.1	105.12	105.14	105.16	105.18	105.2	105.22	105.24	105.26	105.28	105.3	105.32	105.34	105.36	105.38	105.4	105.42	105.44	105.46	105.48	105.5	105.52	105.54	105.56	105.58	105.6	105.62	105.64	105.66	105.68	105.7	105.72	105.74	105.76	105.78	105.8	105.82	105.84	105.86	105.88	105.9	105.92	105.94	105.96	105.98	106
105.02	105.04	105.06	105.08	105.1	105.12	105.14	105.16	105.18	105.2	105.22	105.24	105.26	105.28	105.3	105.32	105.34	105.36	105.38	105.4	105.42	105.44	105.46	105.48	105.5	105.52	105.54	105.56	105.58	105.6	105.62	105.64	105.66	105.68	105.7	105.72	105.74	105.76	105.78	105.8	105.82	105.84	105.86	105.88	105.9	105.92	105.94	105.96	105.98	106
105.02	105.04	105.06	105.08	105.1	105.12	105.14	105.16	105.18	105.2	105.22	105.24	105.26	105.28	105.3	105.32	105.34	105.36	105.38	105.4	105.42	105.44	105.46	105.48	105.5	105.52	105.54	105.56	105.58	105.6	105.62	105.64	105.66	105.68	105.7	105.72	105.74	105.76	105.78	105.8	105.82	105.84	105.86	105.88	105.9	105.92	105.94	105.96	105.98	106
105.02	105.04	105.06	105.08	105.1	105.12	105.14	105.16	105.18	105.2	105.22	105.24	105.26	105.28	105.3	105.32	105.34	105.36	105.38	105.4	105.42	105.44	105.46	105.48	105.5	105.52	105.54	105.56	105.58	105.6	105.62	105.64	105.66	105.68	105.7	105.72	105.74	105.76	105.78	105.8	105.82	105.84	105.86	105.88	105.9	105.92	105.94	105.96	105.98	106
105.02	105.04	105.06	105.08	105.1	105.12	105.14	105.16	105.18	105.2	105.22	105.24	105.26	105.28	105.3	105.32	105.34	105.36	105.38	105.4	105.42	105.44	105.46	105.48	105.5	105.52	105.54	105.56	105.58	105.6	105.62	105.64	105.66	105.68	105.7	105.72	105.74	105.76	105.78	105.8	105.82	105.84	105.86	105.88	105.9	105.92	105.94	105.96	105.98	106
105.02	105.04	105.06	105.08	105.1	105.12	105.14	105.16	105.18	105.2	105.22	105.24	105.26	105.28	105.3	105.32	105.34	105.36	105.38	105.4	105.42	105.44	105.46	105.48	105.5	105.52	105.54	105.56	105.58	105.6	105.62	105.64	105.66	105.68	105.7	105.72	105.74	105.76	105.78	105.8	105.82	105.84	105.86	105.88	105.9	105.92	105.94	105.96	105.98	106
105.02	105.04	105.06	105.08	105.1	105.12	105.14	105.16	105.18	105.2	105.22	105.24	105.26	105.28	105.3	105.32	105.34	105.36	105.38	105.4	105.42	105.44	105.46	105.48	105.5	105.52	105.54	105.56	105.58	105.6	105.62	105.64	105.66	105.68	105.7	105.72	105.74	105.76	105.78	105.8	105.82	105.84	105.86	105.88	105.9	105.92	105.94	105.96	105.98	106
105.02	105.04	105.06	105.08	105.1	105.12	105.14	105.16	105.18	105.2	105.22	105.24	105.26	105.28	105.3	105.32	105.34	105.36	105.38	105.4	105.42	105.44	105.46	105.48	105.5	105.52	105.54	105.56	105.58	105.6	105.62	105.64	105.66	105.68	105.7	105.72	105.74	105.76	105.78	105.8	105.82	105.84	105.86	105.88	105.9	105.92	105.94	105.96	105.98	106
105.02	105.04	105.06	105.08	105.1	105.12	105.14	105.16	105.18	105.2	105.22	105.24	105.26	105.28	105.3	105.32	105.34	105.36	105.38	105.4	105.42	105.44	105.46	105.48	105.5	105.52	105.54	105.56	105.58	105.6	105.62	105.64	105.66	105.68	105.7	105.72	105.74	105.76	105.78	105.8	105.82	105.84	105.86	105.88	105.9	105.92	105.94	105.96	105.98	106
105.02	105.04	105.06	105.08	105.1	105.12	105.14	105.16	105.18	105.2	105.22	105.24	105.26	105.28	105.3	105.32	105.34	105.36	105.38	105.4	105.42	105.44	105.46	105.48	105.5	105.52	105.54	105.56	105.58	105.6	105.62	105.64	105.66	105.68	105.7	105.72	105.74	105.76	105.78	105.8	105.82	105.84	105.86	105.88	105.9	105.92	105.94	105.96	105.98	106
105.02	105.04	105.06	105.08	105.1	105.12	105.14	105.16	105.18	105.2	105.22	105.24	105.26	105.28	105.3	105.32	105.34	105.36	105.38	105.4	105.42	105.44	105.46	105.48	105.5	105.52	105.54	105.56	105.58	105.6	105.62	105.64	105.66	105.68	105.7	105.72	105.74	105.76	105.78	105.8	105.82	105.84	105.86	105.88	105.9	105.92	105.94	105.96	105.98	106
105.02	105.04	105.06	105.08	105.1	105.12	105.14	105.16	105.18	105.2	105.22	105.24	105.26	105.28	105.3	105.32	105.34	105.36	105.38	105.4	105.42	105.44	105.46	105.48	105.5	105.52	105.54	105.56	105.58	105.6	105.62	105.64	105.66	105.68	105.7	105.72	105.74	105.76	105.78	105.8	105.82	105.84	105.86	105.88	105.9	105.92	105.94	105.96	105.98	106
105.02	105.04	105.06	105.08	105.1	105.12	105.14	105.16	105.18	105.2	105.22	105.24	105.26	105.28	105.3	105.32	105.34	105.36	105.38	105.4	105.42	105.44	105.46	105.48	105.5	105.52	105.54	105.56	105.58	105.6	105.62	105.64	105.66	105.68	105.7	105.72	105.74	105.76	105.78	105.8	105.82	105.84	105.86	105.88	105.9	105.92	105.94	105.96	105.98	106
105.02	105.04	105.06	105.08	105.1	105.12	105.14	105.16	105.18	105.2	105.22	105.24	105.26	105.28	105.3	105.32	105.34	105.36	105.38	105.4	105.42	105.44	105.46	105.48	105.5	105.52	105.54	105.56	105.58	105.6	105.62	105.64	105.66	105.68	105.7	105.72	105.74	105.76	105.78	105.8	105.82	105.84	105.86	105.88	105.9	105.92	105.94	105.96	105.98	106
105.02	105.04	105.06	105.08	105.1	105.12	105.14	105.16	105.18	105.2	105.22	105.24	105.26	105.28	105.3	105.32	105.34	105.36	105.38	105.4	105.42	105.44	105.46	105.48	105.5	105.52	105.54	105.56	105.58	105.6	105.62	105.64	105.66	105.68	105.7	105.72	105.74	105.76	105.78	105.8	105.82	105.84	105.86	105.88	105.9	105.92	105.94	105.96	105.98	106
105.02	105.04	105.06	105.08	105.1	105.12	105.14	105.16	105.18	105.2	105.22	105.24	105.26	105.28	105.3	105.32	105.34	105.36	105.38	105.4	105.42	105.44	105.46	105.48	105.5	105.52	105.54	105.56	105.58	105.6	105.62	105.64	105.66	105.68	105.7	105.72	105.74	105.76	105.78	105.8	105.82	105.84	105.86	105.88	105.9	105.92	105.94	105.96	105.98	106
105.02	105.04	105.06	105.08	105.1	105.12	105.14	105.16	105.18	105.2	105.22	105.24	105.26	105.28	105.3	105.32	105.34	105.36	105.38	105.4	105.42	105.44	105.46	105.48	105.5	105.52	105.54	105.56	105.58	105.6	105.62	105.64	105.66	105.68	105.7	105.72	105.74	105.76	105.78	105.8	105.82	105.84	105.86	105.88	105.9	105.92	105.94	105.96	105.98	106
105.02	105.04	105.06	105.08	105.1	105.12	105.14	105.16	105.18	105.2	105.22	105.24	105.26	105.28	105.3	105.32	105.34	105.36	105.38	105.4	105.42	105.44	105.46	105.48	105.5	105.52	105.54	105.56	105.58	105.6	105.62	105.64	105.66	105.68	105.7	105.72	105.74	105.76	105.78	105.8	105.82	105.84	105.86	105.88	105.9	105.92	105.94	105.96	105.98	106
105.02	105.04	105.06	105.08	105.1	105.12	105.14	105.16	105.18	105.2	105.22	105.24	105.26	105.28	105.3	105.32	105.34	105.36	105.38	105.4	105.42	105.44	105.46	105.48	105.5	105.52	105.54	105.56	105.58	105.6	105.62	105.64	105.66	105.68	105.7	105.72	105.74	105.76	105.78	105.8	105.82	105.84	105.86	105.88	105.9	105.92	105.94	105.96	105.98	106
105.02	105.04	105.06	105.08	105.1	105.12	105.14	105.16	105.18	105.2	105.22	105.24	105.26	105.28	105.3	105.32	105.34	105.36	105.38	105.4	105.42	105.44	105.46	105.48	105.5	105.52	105.54	105.56	105.58	105.6	105.62	105.64	105.66	105.68	105.7	105.72	105.74	105.76	105.78	105.8	105.82	105.84	105.86	105.88	105.9	105.92	105.94	105.96	105.98	106
105.02	105.04	105.06	105.08	105.1	105.12	105.14	105.16	105.18	105.2	105.22	105.24	105.26	105.28	105.3	105.32	105.34	105.36	105.38	105.4	105.42	105.44	105.46	105.48	105.5	105.52	105.54	105.56	105.58	105.6	105.62	105.64	105.66	105.68	105.7	105.72	105.74	105.76	105.78	105.8	105.82	105.84	105.86	105.88	105.9	105.92	105.94	105.96	105.98	106
105.02	105.04	105.06	105.08	105.1	105.12	105.14	105.16	105.18	105.2	105.22	105.24	105.26	105.28	105.3	105.32	105.34	105.36	105.38	105.4	105.42	105.44	105.46	105.48	105.5	105.52	105.54	105.56	105.58	105.6	105.62	105.64	105.66	105.68	105.7	105.72	105.74	105.76	105.78	105.8	105.82	105.84	105.86	105.88	105.9	105.92	105.94	105.96	105.98	106
105.02	105.04	105.06	105.08	105.1	105.12	105.14	105.16	105.18	105.2	105.22	105.24	105.26	105.28	105.3	105.32	105.34	105.36	105.38	105.4	105.42	105.44	105.46	105.48	105.5	105.52	105.54	105.56	105.58	105.6	105.62	105.64	105.66	105.68	105.7	105.72	105.74	105.76	105.78	105.8	105.82	105.84	105.86	105.88	105.9	105.92	105.94	105.96	105.98	106
105.02	105.04	105.06	105.08	105.1	105.12	105.14	105.16	105.18	105.2	105.22	105.24	105.26	105.28	105.3	105.32	105.34	105.36	105.38	105.4	105.42	105.44	105.46	105.48	105.5	105.52	105.54	105.56	105.58	105.6	105.62	105.64	105.66	105.68	105.7	105.72	105.74	105.76	105.78	105.8	105.82	105.84	105.86	105.88	105.9	105.92	105.94	105.96	105.98	106
105.02	105.04	105.06	105.08	105.1	105.12	105.14	105.16	105.18	105.2	105.22	105.24	105.26	105.28	105.3	105.32	105.34	105.36	105.38	105.4	105.42	105.44	105.46	105.48	105.5	105.52	105.54	105.56	105.58	105.6	105.62	105.64	105.66	105.68	105.7	105.72	105.74	105.76	105.78	105.8	105.82	105.84	105.86	105.88	105.9	105.92	105.94	105.96	105.98	106
105.02	105.04	105.06	105.08	105.1	105.12	105.14	105.16	105.18	105.2	105.22	105.24	105.26	105.28	105.3	105.32	105.34	105.36	105.38	105.4	105.42	105.44	105.46	105.48	105.5	105.52	105.54	105.56	105.58	105.6	105.62	105.64	105.66	105.68	105.7	105.72	105.74	105.76	105.78	105.8	105.82	105.84	105.86	105.88	105.9	105.92	105.94	105.96	105.98	106
105.02	105.04	105.06	105.08	105.1	105.12	105.14	105.16	105.18	105.2	105.22	105.24	105.26	105.28	105.3	105.32	105.34	105.36	105.38	105.4	105.42	105.44	105.46	105.48	105.5	105.52	105.54	105.56	105.58	105.6	105.62	105.64	105.66	105.68	105.7	105.72	105.74	105.76	105.78	105.8	105.82	105.84	105.86	105.88	105.9	105.92	105.94	105.96	105.98	106
105.02	105.04	105.06	105.08	105.1	105.12	105.14	105.16	105.18	105.2	105.22	105.24	105.26	105.28	105.3	105.32	105.34	105.36	105.38	105.4	105.42	105.44	105.46	105.48	105.5	105.52	105.54	105.56	105.58	105.6	105.62	105.64	105.66	105.68	105.7	105.72	105.74	105.76	105.78	105.8	105.82	105.84	105.86	105.88	105.9	105.92	105.94	105.96	105.98	106
105.02	105.04	105.06	105.08	105.1	105.12	105.14	105.16	105.18	105.2	105.22	105.24	105.26	105.28	105.3	105.32	105.34	105.36	105.38	105.4	105.42	105.44	105.46	105.48	105.5	105.52	105.54	105.56	105.58	105.6	105.62	105.64	105.66	105.68	105.7	105.72	105.74	105.76	105.78	105.8	105.82	105.84	105.86	105.88	105.9	105.92	105.94	105.96	105.98	106
105.02	105.04	105.06	105.08	105.1	105.12	105.14	105.16	105.18	105.2	105.22	105.24	105.26	105.28	105.3	105.32	105.34	105.36	105.38	105.4	105.42	105.44	105.46	105.48	105.5	105.52	105.54	105.56	105.58	105.6	105.62	105.64	105.66	105.68	105.7	105.72	105.74	105.76	105.78	105.8	105.82	105.84	105.86	105.88	105.9	105.92	105.94	105.96	105.98	106
105.02	105.04	105.06	105.08	105.1	105.12	105.14	105.16	105.18	105.2	105.22	105.24	105.26	105.28	105.3	105.32	105.34	105.36	105.38	105.4	105.42	105.44	105.46	105.48	105.5	105.52	105.54	105.56	105.58	105.6	105.62	105.64	105.66	105.68	105.7	105.72	105.74	105.76	105.78	105.8	105.82	105.84	105.86	105.88	105.9	105.92	105.94	105.96	105.98	106
105.02	105.04	105.06	105.08	105.1	105.12	105.14	105.16	105.18	105.2	105.22	105.24	105.26	105.28	105.3	105.32	105.34	105.36	105.38	105.4	105.42	105.44	105.46	105.48	105.5	105.52	105.54	105.56	105.58	105.6	105.62	105.64	105.66	105.68	105.7	105.72	105.74	105.76	105.78	105.8	105.82	105.84	105.86	105.88	105.9	105.92	105.94	105.96	105.98	106
105.02	105.04	105.06	105.08	105.1	105.12	105.14	105.16	105.18	105.2	105.22	105.24	105.26	105.28	105.3	105.32	105.34	105.36	105.38	105.4	105.42	105.44	105.46	105.48	105.5	105.52	105.54	105.56	105.58	105.6	105.62	105.64	105.66	105.68	105.7	105.72	105.74	105.76	105.78	105.8	105.82	105.84	105.86	105.88	105.9	105.92	105.94	105.96	105.98	106
105.02	105.04	105.06	105.08	105.1	105.12	105.14	105.16	105.18	105.2	105.22	105.24	105.26	105.28	105.3	105.32	105.34	105.36	105.38	105.4	105.42	105.44	105.46	105.48	105.5	105.52	105.54	105.56	105.58	105.6	105.62	105.64	105.66	105.68	105.7	105.72	105.74	105.76	105.78	105.8	105.82	105.84	105.86	105.88	105.9	105.92	105.94	105.96	105.98	106
105.02	105.04	105.06	105.08	105.1	105.12	105.14	105.16	105.18	105.2	105.22	105.24	105.26	105.28	105.3	105.32	105.34	105.36	105.38	105.4	105.42	105.44	105.46	105.48	105.5	105.52	105.54	105.56	105.58	105.6	105.62	105.64	105.66	105.68	105.7	105.72	105.74	105.76	105.78	105.8	105.82	105.84	105.86	105.88	105.9	105.92	105.94	105.96	105.98	106
105.02	105.04	105.06	105.08	105.1	105.12	105.14	105.16	105.18	105.2	105.22	105.24	105.26	105.28	105.3	105.32	105.34	105.36	105.38	105.4	105.42	105.44	105.46	105.48	105.5	105.52	105.54	105.56	105.58	105.6	105.62	105.64	105.66	105.68	105.7	105.72	105.74	105.76	105.78	105.8	105.82	105.84	105.86	105.88	105.9	105.92	105.94	105.96	105.98	106
105.02	105.04	105.06	105.08	105.1	105.12	105.14	105.16	105.18	105.2	105.22	105.24	105.26	105.28	105.3	105.32	105.34	105.36	105.38	105.4	105.42	105.44	105.46	105.48	105.5	105.52	105.54	105.56	105.58	105.6	105.62	105.64	105.66	105.68	105.7	105.72	105.74	105.76	105.78	105.8	105.82	105.84	105.86	105.88	105.9	105.92	105.94	105.96	105.98	106
105.02	105.04	105.06	105.08	105.1	105.12	105.14	105.16	105.18	105.2	105.22	105.24	105.26	105.28	105.3	105.32	105.34	105.36	105.38	105.4	105.42	105.44	105.46	105.48	105.5	105.52	105.54	105.56	105.58	105.6	105.62	105.64	105.66	105.68	105.7	105.72	105.74	105.76	105.78	105.8	105.82	105.84	105.86	105.88	105.9	105.92	105.94	105.96	105.98	106
105.02	105.04	105.06	105.08	105.1	105.12	105.14	105.16	105.18	105.2	105.22	105.24	105.26	105.28	105.3	105.32	105.34	105.36	105.38	105.4	105.42	105.44	105.46	105.48	105.5	105.52	105.54	105.56	105.58	105.6	105.62	105.64	105.66	105.68	105.7	105.72	105.74	105.76	105.78	105.8	105.82	105.84	105.86	105.88	105.9	105.92	105.94	105.96	105.98	106
105.02	105.04	105.06	105.08	105.1	105.12	105.14	105.16	105.18	105.2	105.22	105.24	105.26	105.28	105.3	105.32	105.34	105.36	105.38	105.4	105.42	105.44	105.46	105.48	105.5	105.52	105.54	105.56	105.58	105.6	105.62	105.64	105.66	105.68	105.7	105.72	105.74	105.76	105.78	105.8	105.82	105.84	105.86	105.88	105.9	105.92	105.94	105.96	105.98	106
105.02	105.04	105.06	105.08	105.1	105.12	105.14	105.16	105.18	105.2	105.22	105.24	105.26	105.28	105.3	105.32	105.34	105.36	105.38	105.4	105.42	105.44	105.46	105.48	105.5	105.52	105.54	105.56	105.58	105.6	105.62	105.64	105.66	105.68	105.7	105.72	105.74	105.76	105.78	105.8	105.82	105.84	105.86	105.88	105.9	105.92	105.94	105.96	105.98	106
105.02	105.04	105.06	105.08	105.1	105.12	105.14	105.16	105.18	105.2	105.22	105.24	105.26	105.28	105.3	105.32	105.34	105.36	105.38	105.4	105.42	105.44	105.46	105.48	105.5	105.52	105.54	105.56	105.58	105.6	105.62	105.64	105.66	105.68	105.7	105.72	105.74	105.76	105.78	105.8	105.82	105.84	105.86	105.88	105.9	105.92	105.94	105.96	105.98	106
105.02	105.04	105.06	105.08	105.1	105.12	105.14	105.16	105.18	105.2	105.22	105.24	105.26	105.28	105.3	105.32	105.34	105.36	105.38	105.4	105.42	105.44	105.46	105.48	105.5	105.52	105.54	105.56	105.58	105.6	105.62	105.64	105.66	105.68	105.7	105.72	105.74	105.76	105.78	105.8	105.82	105.84	105.86	105.88	105.9	105.92	105.94	105.96	105.98	106
105.02	105.04	105.06	105.08	105.1	105.12	105.14	105.16	105.18	105.2	105.22	105.24	105.26	105.28	105.3	105.32	105.34	105.36	105.38	105.4	105.42	105.44	105.46	105.48	105.5	105.52	105.54	105.56	105.58	105.6	105.62	105.64	105.66	105.68	105.7	105.72	105.74	105.76	105.78	105.8	105.82	105.84	105.86	105.88	105.9	105.92	105.94	105.96	105.98	106
105.02	105.04	105.06	105.08	105.1	105.12	105.14	105.16	105.18	105.2	105.22	105.24	105.26	105.28	105.3	105.32	105.34	105.36	105.38	105.4	105.42	105.44	105.46	105.48	105.5	105.52	105.54	105.56	105.58	105.6	105.62	105.64	105.66	105.68	105.7	105.72	105.74	105.76	105.78	105.8	105.82	105.84	105.86	105.88	105.9	105.92	105.94	105.96	105.98	106
105.02	105.04	105.06	105.08	105.1	105.12	105.14	105.16	105.18	105.2	105.22	105.24	105.26	105.28	105.3	105.32	105.34	105.36	105.38	105.4	105.42	105.44	105.46	105.48	105.5	105.52	105.54	105.56	105.58	105.6	105.62	105.64	105.66	105.68	105.7	105.72	105.74	105.76	105.78	105.8	105.82	105.84	105.86	105.88	105.9	105.92	105.94	105.96	105.98	106
105.02	105.04	105.06	105.08	105.1	105.12	105.14	105.16	105.18	105.2	105.22	105.24	105.26	105.28	105.3	105.32	105.34	105.36	105.38	105.4	105.42	105.44	105.46	105.48	105.5	105.52	105.54	105.56	105.58	105.6	105.62	105.64	105.66	105.68	105.7	105.72	105.74	105.76	105.78	105.8	105.82	105.84	105.86	105.88	105.9	105.92	105.94	105.96	105.98	106
105.02	105.04	105.06	105.08	105.1	105.12	105.14	105.16	105.18	105.2	105.22	105.24	105.26	105.28	105.3	105.32	105.34	105.36	105.38	105.4	105.42	105.44	105.46	105.48	105.5	105.52	105.54	105.56	105.58	105.6	105.62	105.64	105.66	105.68	105.7	105.72	105.74	105.76	105.78	105.8	105.82	105.84	105.86	105.88	105.9	105.92	105.94	105.96	105.98	106
105.02	105.04	105.06	105.08	105.1	105.12	105.14	105.16	105.18	105.2	105.22	105.24	105.26	105.28	105.3	105.32	105.34	105.36	105.38	105.4	105.42	105.44	105.46	105.48	105.5	105.52	105.54	105.56	105.58	105.6	105.62	105.64	105.66	105.68	105.7	105.72	105.74	105.76	105.78	105.8	105.82	105.84	105.86	105.88	105.9	105.92	105.94	105.96	105.98	106
105.02	105.04	105.06	105.08	105.1	105.12	105.14	105.16	105.18	105.2	105.22	105.24	105.26	105.28	105.3	105.32	105.34	105.36	105.38	105.4	105.42	105.44	105.46	105.48	105.5	105.52	105.54	105.56	105.58	105.6	105.62	105.64	105.66	105.68	105.7	105.72	105.74	105.76	105.78	105.8	105.82	105.84	105.86	105.88	105.9	105.92	105.94	105.96	105.98	106
105.02	105.04	105.06	105.08	105.1	105.12	105.14	105.16	105.18	105.2	105.22	105.24	105.26	105.28	105.3	105.32	105.34	105.36	105.38	105.4	105.42	105.44	105.46	105.48	105.5	105.52	105.54	105.56	105.58	105.6	105.62	105.64	105.66	105.68	105.7	105.72	105.74	105.76	105.78	105.8	105.82	105.84	105.86	105.88	105.9	105.92	105.94	105.96	105.98	106
105.02	105.04	105.06	105.08	105.1	105.12	105.14	105.16	105.18	105.2	105.22	105.24	105.26	105.28	105.3	105.32	105.34	105.36	105.38	105.4	105.42	105.44	105.46	105.48	105.5	105.52	105.54	105.56	105.58	105.6	105.62	105.64	105.66	105.68	105.7	105.72	105.74	105.76	105.78	105.8	105.82	105.84	105.86	105.88	105.9	105.92	105.94	105.96	105.98	106
105.02	105.04	105.06	105.08	105.1	105.12	105.14	105.16	105.18	105.2	105.22	105.24	105.26	105.28	105.3	105.32	105.34	105.36	105.38	105.4	105.42	105.44	105.46	105.48	105.5	105.52	105.54	105.56	105.58	105.6	105.62	105.64	105.66	105.68	105.7	105.72	105.74	105.76	105.78	105.8	105.82	105.84	105.86	105.88	105.9	105.92	105.94	105.96	105.98	106
105.02	105.04	105.06	105.08	105.1	105.12	105.14	105.16	105.18	105.2	105.22	105.24	105.26	105.28	105.3	105.32	105.34	105.36	105.38	105.4	105.42	105.44	105.46	105.48	105.5	105.52	105.54	105.56	105.58	105.6	105.62	105.64	105.66	105.68	105.7	105.72	105.74	105.76	105.78	105.8	105.82	105.84	105.86	105.88	105.9	105.92	105.94	105.96	105.98	106
105.02	105.04	105.06	105.08	105.1	105.12	105.14	105.16	105.18	105.2	105.22	105.24	105.26	105.28	105.3	105.32	105.34	105.36	105.38	105.4	105.42	105.44	105.46	105.48	105.5	105.52	105.54	105.56	105.58	105.6	105.62	105.64	105.66	105.68	105.7	105.72	105.74	105.76	105.78	105.8	105.82	105.84	105.86	105.88	105.9	105.92	105.94	105.96	105.98	106
105.02	105.04	105.06	105.08	105.1	105.12	105.14	105.16	105.18	105.2	105.22	105.24	105.26	105.28	105.3	105.32	105.34	105.36	105.38	105.4	105.42	105.44	105.46	105.48	105.5	105.52	105.54	105.56	105.58	105.6	105.62	105.64	105.66	105.68	105.7	105.72	105.74	105.76	105.78	105.8	105.82	105.84	105.86	105.88	105.9	105.92	105.94	105.96	105.98	106
105.02	105.04	105.06	105.08	105.1	105.12	105.14	105.16	105.18	105.2	105.22	105.24	105.26	105.28	105.3	105.32	105.34	105.36	105.38	105.4	105.42	105.44	105.46	105.48	105.5	105.52	105.54	105.56	105.58	105.6	105.62	105.64	105.66	105.68	105.7	105.72	105.74	105.76	105.78	105.8	105.82	105.84	105.86	105.88	105.9	105.92	105.94	105.96	105.98	106
105.02	105.04	105.06	105.08	105.1	105.12	105.14	105.16	105.18	105.2	105.22	105.24	105.26	105.28	105.3	105.32	105.34	105.36	105.38	105.4	105.42	105.44	105.46	105.48	105.5	105.52	105.54	105.56	105.58	105.6	105.62	105.64	105.66	105.68	105.7	105.72	105.74	105.76	105.78	105.8	105.82	105.84	105.86	105.88	105.9	105.92	105.94	105.96	105.98	106
105.02	105.04	105.06	105.08	105.1	105.12	105.14	105.16	105.18	105.2	105.22	105.24	105.26	105.28	105.3	105.32	105.34	105.36	105.38	105.4	105.42	105.44	105.46	105.48	105.5	105.52	105.54	105.56	105.58	105.6	105.62	105.64	105.66	105.68	105.7	105.72	105.74	105.76	105.78	105.8	105.82	105.84	105.86	105.88	105.9	105.92	105.94	105.96	105.98	106
105.02	105.04	105.06	105.08	105.1	105.12	105.14	105.16	105.18	105.2	105.22	105.24	105.26	105.28	105.3	105.32	105.34	105.36	105.38	105.4	105.42	105.44	105.46	105.48	105.5	105.52	105.54	105.56	105.58	105.6	105.62	105.64	105.66	105.68	105.7	105.72	105.74	105.76	105.78	105.8	105.82	105.84	105.86	105.88	105.9	105.92	105.94	105.96	105.98	106
105.02	105.04	105.06	105.08	105.1	105.12	105.14	105.16	105.18	105.2	105.22	105.24	105.26	105.28	105.3	105.32	105.34	105.36	105.38	105.4	105.42	105.44	105.46	105.48	105.5	105.52	105.54	105.56	105.58	105.6	105.62	105.64	105.66	105.68	105.7	105.72	105.74	105.76	105.78	105.8	105.82	105.84	105.86	105.88	105.9	105.92	105.94	105.96	105.98	106
105.02	105.04	105.06	105.08	105.1	105.12	105.14	105.16	105.18	105.2	105.22	105.24	105.26	105.28	105.3	105.32	105.34	105.36	105.38	105.4	105.42	105.44	105.46	105.48	105.5	105.52	105.54	105.56	105.58	105.6	105.62	105.64	105.66	105.68	105.7	105.72	105.74	105.76	105.78	105.8	105.82	105.84	105.86	105.88	105.9	105.92	105.94	105.96	105.98	106
105.02	105.04	105.06	105.08	105.1	105.12	105.14	105.16	105.18	105.2	105.22	105.24	105.26	105.28	105.3	105.32	105.34	105.36	105.38	105.4	105.42	105.44	105.46	105.48	105.5	105.52	105.54	105.56	105.58	105.6	105.62	105.64	105.66	105.68	105.7	105.72	105.74	105.76	105.78	105.8	105.82	105.84	105.86	105.88	105.9	105.92	105.94	105.96	105.98	106
105.02	105.04	105.06	105.08	105.1	105.12	105.14	105.16	105.18	105.2	105.22	105.24	105.26	105.28	105.3	105.32	105.34	105.36	105.38	105.4	105.42	105.44	105.46	105.48	105.5	105.52	105.54	105.56	105.58	105.6	105.62	105.64	105.66	105.68	105.7	105.72	105.74	105.76	105.78	105.8	105.82	105.84	105.86	105.88	105.9	105.92	105.94	105.96	105.98	106
105.02	105.04	105.06	105.08	105.1	105.12	105.14	105.16	105.18	105.2	105.22	105.24	105.26	105.28	105.3	105.32	105.34	105.36	105.38	105.4	105.42	105.44	105.46	105.48	105.5	105.52	105.54	105.56	105.58	105.6	105.62	105.64	105.66	105.68	105.7	105.72	105.74	105.76	105.78	105.8	105.82	105.84	105.86	105.88	105.9	105.92	105.94	105.96	105.98	106
105.02	105.04	105.06	105.08	105.1	105.12	105.14	105.16	105.18	105.2	105.22	105.24	105.26	105.28	105.3	105.32	105.34	105.36	105.38	105.4	105.42	105.44	105.46	105.48	105.5	105.52	105.54	105.56	105.58	105.6	105.62	105.64	105.66	105.68	105.7	105.72	105.74	105.76	105.78	105.8	105.82	105.84	105.86	105.88	105.9	105.92	105.94	105.96	105.98	106
105.02	105.04	105.06	105.08	105.1	105.12	105.14	105.16	105.18	105.2	105.22	105.24	105.26	105.28	105.3	105.32	105.34	105.36	105.38	105.4	105.42	105.44	105.46	105.48	105.5	105.52	105.54	105.56	105.58	105.6	105.62	105.64	105.66	105.68	105.7	105.72	105.74	105.76	105.78	105.8	105.82	105.84	105.86	105.88	105.9	105.92	105.94	105.96	105.98	106
105.02	105.04	105.06	105.08	105.1	105.12	105.14	105.16	105.18	105.2	105.22	105.24	105.26	105.28	105.3	105.32	105.34	105.36	105.38	105.4	105.42	105.44	105.46	105.48	105.5	105.52	105.54	105.56	105.58	105.6	105.62	105.64	105.66	105.68	105.7	105.72	105.74	105.76	105.78	105.8	105.82	105.84	105.86	105.88	105.9	105.92	105.94	105.96	105.98	106
105.02	105.04	105.06	105.08	105.1	105.12	105.14	105.16	105.18	105.2	105.22	105.24	105.26	105.28	105.3	105.32	105.34	105.36	105.38	105.4	105.42	105.44	105.46	105.48	105.5	105.52	105.54	105.56	105.58	105.6	105.62	105.64	105.66	105.68	105.7	105.72	105.74	105.76	105.78	105.8	105.82	105.84	105.86	105.88	105.9	105.92	105.94	105.96	105.98	106
105.02	105.04	105.06	105.08	105.1	105.12	105.14	105.16	105.18	105.2	105.22	105.24	105.26	105.28	105.3	105.32	105.34	105.36	105.38	105.4	105.42	105.44	105.46	105.48	105.5	105.52	105.54	105.56	105.58	105.6	105.62	105.64	105.66	105.68	105.7	105.72	105.74	105.76	105.78	105.8	105.82	105.84	105.86	105.88	105.9	105.92	105.94	105.96	105.98	106
105.02	105.04	105.06	105.08	105.1	105.12	105.14	105.16	105.18	105.2	105.22	105.24	105.26	105.28	105.3	105.32	105.34	105.36	105.38	105.4	105.42	105.44	105.46	105.48	105.5	105.52	105.54	105.56	105.58	105.6	105.62	105.64	105.66	105.68	105.7	105.72	105.74	105.76	105.78	105.8	105.82	105.84	105.86	105.88	105.9	105.92	105.94	105.96	105.98	106
105.02	105.04	105.06	105.08	105.1	105.12	105.14	105.16	105.18	105.2	105.22	105.24	105.26	105.28	105.3	105.32	105.34	105.36	105.38	105.4	105.42	105.44	105.46	105.48	105.5	105.52	105.54	105.56	105.58	105.6	105.62	105.64	105.66	105.68	105.7	105.72	105.74	105.76	105.78	105.8	105.82	105.84	105.86	105.88	105.9	105.92	105.94	105.96	105.98	106
105.02	105.04	105.06	105.08	105.1	105.12	105.14	105.16	105.18	105.2	105.22	105.24	105.26	105.28	105.3	105.32	105.34	105.36	105.38	105.4	105.42	105.44	105.46	105.48	105.5	105.52	105.54	105.56	105.58	105.6	105.62	105.64	105.66	105.68	105.7	105.72	105.74	105.76	105.78	105.8	105.82	105.84	105.86	105.88	105.9	105.92	105.94	105.96	105.98	106
105.02	105.04	105.06	105.08	105.1	105.12	105.14	105.16	105.18	105.2	105.22	105.24	105.26	105.28	105.3	105.32	105.34	105.36	105.38	105.4	105.42	105.44	105.46	105.48	105.5	105.52	105.54	105.56	105.58	105.6	105.62	105.64	105.66	105.68	105.7	105.72	105.74	105.76	105.78	105.8	105.82	105.84	105.86	105.88	105.9	105.92	105.94	105.96	105.98	106
105.02	105.04	105.06	105.08	105.1	105.12	105.14	105.16	105.18	105.2	105.22	105.24	105.26	105.28	105.3	105.32	105.34	105.36	105.38	105.4	105.42	105.44	105.46	105.48	105.5	105.52	105.54	105.56	105.58	105.6	105.62	105.64	105.66	105.68	105.7	105.72	105.74	105.76	105.78	105.8	105.82	105.84	105.86	105.88	105.9	105.92	105.94	105.96	105.98	106
[truncated: 1,700 more columns]

## Sheet: Fig 1a_Cloudtop Lat
35	35	35	35	35	35	35	35	35	35	35	35	35	35	35	35	35	35	35	35	35	35	35	35	35	35	35	35	35	35	35	35	35	35	35	35	35	35	35	35	35	35	35	35	35	35	35	35	35	35
34.98	34.98	34.98	34.98	34.98	34.98	34.98	34.98	34.98	34.98	34.98	34.98	34.98	34.98	34.98	34.98	34.98	34.98	34.98	34.98	34.98	34.98	34.98	34.98	34.98	34.98	34.98	34.98	34.98	34.98	34.98	34.98	34.98	34.98	34.98	34.98	34.98	34.98	34.98	34.98	34.98	34.98	34.98	34.98	34.98	34.98	34.98	34.98	34.98	34.98
34.96	34.96	34.96	34.96	34.96	34.96	34.96	34.96	34.96	34.96	34.96	34.96	34.96	34.96	34.96	34.96	34.96	34.96	34.96	34.96	34.96	34.96	34.96	34.96	34.96	34.96	34.96	34.96	34.96	34.96	34.96	34.96	34.96	34.96	34.96	34.96	34.96	34.96	34.96	34.96	34.96	34.96	34.96	34.96	34.96	34.96	34.96	34.96	34.96	34.96
34.94	34.94	34.94	34.94	34.94	34.94	34.94	34.94	34.94	34.94	34.94	34.94	34.94	34.94	34.94	34.94	34.94	34.94	34.94	34.94	34.94	34.94	34.94	34.94	34.94	34.94	34.94	34.94	34.94	34.94	34.94	34.94	34.94	34.94	34.94	34.94	34.94	34.94	34.94	34.94	34.94	34.94	34.94	34.94	34.94	34.94	34.94	34.94	34.94	34.94
34.92	34.92	34.92	34.92	34.92	34.92	34.92	34.92	34.92	34.92	34.92	34.92	34.92	34.92	34.92	34.92	34.92	34.92	34.92	34.92	34.92	34.92	34.92	34.92	34.92	34.92	34.92	34.92	34.92	34.92	34.92	34.92	34.92	34.92	34.92	34.92	34.92	34.92	34.92	34.92	34.92	34.92	34.92	34.92	34.92	34.92	34.92	34.92	34.92	34.92
34.9	34.9	34.9	34.9	34.9	34.9	34.9	34.9	34.9	34.9	34.9	34.9	34.9	34.9	34.9	34.9	34.9	34.9	34.9	34.9	34.9	34.9	34.9	34.9	34.9	34.9	34.9	34.9	34.9	34.9	34.9	34.9	34.9	34.9	34.9	34.9	34.9	34.9	34.9	34.9	34.9	34.9	34.9	34.9	34.9	34.9	34.9	34.9	34.9	34.9
34.88	34.88	34.88	34.88	34.88	34.88	34.88	34.88	34.88	34.88	34.88	34.88	34.88	34.88	34.88	34.88	34.88	34.88	34.88	34.88	34.88	34.88	34.88	34.88	34.88	34.88	34.88	34.88	34.88	34.88	34.88	34.88	34.88	34.88	34.88	34.88	34.88	34.88	34.88	34.88	34.88	34.88	34.88	34.88	34.88	34.88	34.88	34.88	34.88	34.88
34.86	34.86	34.86	34.86	34.86	34.86	34.86	34.86	34.86	34.86	34.86	34.86	34.86	34.86	34.86	34.86	34.86	34.86	34.86	34.86	34.86	34.86	34.86	34.86	34.86	34.86	34.86	34.86	34.86	34.86	34.86	34.86	34.86	34.86	34.86	34.86	34.86	34.86	34.86	34.86	34.86	34.86	34.86	34.86	34.86	34.86	34.86	34.86	34.86	34.86
34.84	34.84	34.84	34.84	34.84	34.84	34.84	34.84	34.84	34.84	34.84	34.84	34.84	34.84	34.84	34.84	34.84	34.84	34.84	34.84	34.84	34.84	34.84	34.84	34.84	34.84	34.84	34.84	34.84	34.84	34.84	34.84	34.84	34.84	34.84	34.84	34.84	34.84	34.84	34.84	34.84	34.84	34.84	34.84	34.84	34.84	34.84	34.84	34.84	34.84
34.82	34.82	34.82	34.82	34.82	34.82	34.82	34.82	34.82	34.82	34.82	34.82	34.82	34.82	34.82	34.82	34.82	34.82	34.82	34.82	34.82	34.82	34.82	34.82	34.82	34.82	34.82	34.82	34.82	34.82	34.82	34.82	34.82	34.82	34.82	34.82	34.82	34.82	34.82	34.82	34.82	34.82	34.82	34.82	34.82	34.82	34.82	34.82	34.82	34.82
34.8	34.8	34.8	34.8	34.8	34.8	34.8	34.8	34.8	34.8	34.8	34.8	34.8	34.8	34.8	34.8	34.8	34.8	34.8	34.8	34.8	34.8	34.8	34.8	34.8	34.8	34.8	34.8	34.8	34.8	34.8	34.8	34.8	34.8	34.8	34.8	34.8	34.8	34.8	34.8	34.8	34.8	34.8	34.8	34.8	34.8	34.8	34.8	34.8	34.8
34.78	34.78	34.78	34.78	34.78	34.78	34.78	34.78	34.78	34.78	34.78	34.78	34.78	34.78	34.78	34.78	34.78	34.78	34.78	34.78	34.78	34.78	34.78	34.78	34.78	34.78	34.78	34.78	34.78	34.78	34.78	34.78	34.78	34.78	34.78	34.78	34.78	34.78	34.78	34.78	34.78	34.78	34.78	34.78	34.78	34.78	34.78	34.78	34.78	34.78
34.76	34.76	34.76	34.76	34.76	34.76	34.76	34.76	34.76	34.76	34.76	34.76	34.76	34.76	34.76	34.76	34.76	34.76	34.76	34.76	34.76	34.76	34.76	34.76	34.76	34.76	34.76	34.76	34.76	34.76	34.76	34.76	34.76	34.76	34.76	34.76	34.76	34.76	34.76	34.76	34.76	34.76	34.76	34.76	34.76	34.76	34.76	34.76	34.76	34.76
34.74	34.74	34.74	34.74	34.74	34.74	34.74	34.74	34.74	34.74	34.74	34.74	34.74	34.74	34.74	34.74	34.74	34.74	34.74	34.74	34.74	34.74	34.74	34.74	34.74	34.74	34.74	34.74	34.74	34.74	34.74	34.74	34.74	34.74	34.74	34.74	34.74	34.74	34.74	34.74	34.74	34.74	34.74	34.74	34.74	34.74	34.74	34.74	34.74	34.74
34.72	34.72	34.72	34.72	34.72	34.72	34.72	34.72	34.72	34.72	34.72	34.72	34.72	34.72	34.72	34.72	34.72	34.72	34.72	34.72	34.72	34.72	34.72	34.72	34.72	34.72	34.72	34.72	34.72	34.72	34.72	34.72	34.72	34.72	34.72	34.72	34.72	34.72	34.72	34.72	34.72	34.72	34.72	34.72	34.72	34.72	34.72	34.72	34.72	34.72
34.7	34.7	34.7	34.7	34.7	34.7	34.7	34.7	34.7	34.7	34.7	34.7	34.7	34.7	34.7	34.7	34.7	34.7	34.7	34.7	34.7	34.7	34.7	34.7	34.7	34.7	34.7	34.7	34.7	34.7	34.7	34.7	34.7	34.7	34.7	34.7	34.7	34.7	34.7	34.7	34.7	34.7	34.7	34.7	34.7	34.7	34.7	34.7	34.7	34.7
34.68	34.68	34.68	34.68	34.68	34.68	34.68	34.68	34.68	34.68	34.68	34.68	34.68	34.68	34.68	34.68	34.68	34.68	34.68	34.68	34.68	34.68	34.68	34.68	34.68	34.68	34.68	34.68	34.68	34.68	34.68	34.68	34.68	34.68	34.68	34.68	34.68	34.68	34.68	34.68	34.68	34.68	34.68	34.68	34.68	34.68	34.68	34.68	34.68	34.68
34.66	34.66	34.66	34.66	34.66	34.66	34.66	34.66	34.66	34.66	34.66	34.66	34.66	34.66	34.66	34.66	34.66	34.66	34.66	34.66	34.66	34.66	34.66	34.66	34.66	34.66	34.66	34.66	34.66	34.66	34.66	34.66	34.66	34.66	34.66	34.66	34.66	34.66	34.66	34.66	34.66	34.66	34.66	34.66	34.66	34.66	34.66	34.66	34.66	34.66
34.64	34.64	34.64	34.64	34.64	34.64	34.64	34.64	34.64	34.64	34.64	34.64	34.64	34.64	34.64	34.64	34.64	34.64	34.64	34.64	34.64	34.64	34.64	34.64	34.64	34.64	34.64	34.64	34.64	34.64	34.64	34.64	34.64	34.64	34.64	34.64	34.64	34.64	34.64	34.64	34.64	34.64	34.64	34.64	34.64	34.64	34.64	34.64	34.64	34.64
34.62	34.62	34.62	34.62	34.62	34.62	34.62	34.62	34.62	34.62	34.62	34.62	34.62	34.62	34.62	34.62	34.62	34.62	34.62	34.62	34.62	34.62	34.62	34.62	34.62	34.62	34.62	34.62	34.62	34.62	34.62	34.62	34.62	34.62	34.62	34.62	34.62	34.62	34.62	34.62	34.62	34.62	34.62	34.62	34.62	34.62	34.62	34.62	34.62	34.62
34.6	34.6	34.6	34.6	34.6	34.6	34.6	34.6	34.6	34.6	34.6	34.6	34.6	34.6	34.6	34.6	34.6	34.6	34.6	34.6	34.6	34.6	34.6	34.6	34.6	34.6	34.6	34.6	34.6	34.6	34.6	34.6	34.6	34.6	34.6	34.6	34.6	34.6	34.6	34.6	34.6	34.6	34.6	34.6	34.6	34.6	34.6	34.6	34.6	34.6
34.58	34.58	34.58	34.58	34.58	34.58	34.58	34.58	34.58	34.58	34.58	34.58	34.58	34.58	34.58	34.58	34.58	34.58	34.58	34.58	34.58	34.58	34.58	34.58	34.58	34.58	34.58	34.58	34.58	34.58	34.58	34.58	34.58	34.58	34.58	34.58	34.58	34.58	34.58	34.58	34.58	34.58	34.58	34.58	34.58	34.58	34.58	34.58	34.58	34.58
34.56	34.56	34.56	34.56	34.56	34.56	34.56	34.56	34.56	34.56	34.56	34.56	34.56	34.56	34.56	34.56	34.56	34.56	34.56	34.56	34.56	34.56	34.56	34.56	34.56	34.56	34.56	34.56	34.56	34.56	34.56	34.56	34.56	34.56	34.56	34.56	34.56	34.56	34.56	34.56	34.56	34.56	34.56	34.56	34.56	34.56	34.56	34.56	34.56	34.56
34.54	34.54	34.54	34.54	34.54	34.54	34.54	34.54	34.54	34.54	34.54	34.54	34.54	34.54	34.54	34.54	34.54	34.54	34.54	34.54	34.54	34.54	34.54	34.54	34.54	34.54	34.54	34.54	34.54	34.54	34.54	34.54	34.54	34.54	34.54	34.54	34.54	34.54	34.54	34.54	34.54	34.54	34.54	34.54	34.54	34.54	34.54	34.54	34.54	34.54
34.52	34.52	34.52	34.52	34.52	34.52	34.52	34.52	34.52	34.52	34.52	34.52	34.52	34.52	34.52	34.52	34.52	34.52	34.52	34.52	34.52	34.52	34.52	34.52	34.52	34.52	34.52	34.52	34.52	34.52	34.52	34.52	34.52	34.52	34.52	34.52	34.52	34.52	34.52	34.52	34.52	34.52	34.52	34.52	34.52	34.52	34.52	34.52	34.52	34.52
34.5	34.5	34.5	34.5	34.5	34.5	34.5	34.5	34.5	34.5	34.5	34.5	34.5	34.5	34.5	34.5	34.5	34.5	34.5	34.5	34.5	34.5	34.5	34.5	34.5	34.5	34.5	34.5	34.5	34.5	34.5	34.5	34.5	34.5	34.5	34.5	34.5	34.5	34.5	34.5	34.5	34.5	34.5	34.5	34.5	34.5	34.5	34.5	34.5	34.5
34.48	34.48	34.48	34.48	34.48	34.48	34.48	34.48	34.48	34.48	34.48	34.48	34.48	34.48	34.48	34.48	34.48	34.48	34.48	34.48	34.48	34.48	34.48	34.48	34.48	34.48	34.48	34.48	34.48	34.48	34.48	34.48	34.48	34.48	34.48	34.48	34.48	34.48	34.48	34.48	34.48	34.48	34.48	34.48	34.48	34.48	34.48	34.48	34.48	34.48
34.46	34.46	34.46	34.46	34.46	34.46	34.46	34.46	34.46	34.46	34.46	34.46	34.46	34.46	34.46	34.46	34.46	34.46	34.46	34.46	34.46	34.46	34.46	34.46	34.46	34.46	34.46	34.46	34.46	34.46	34.46	34.46	34.46	34.46	34.46	34.46	34.46	34.46	34.46	34.46	34.46	34.46	34.46	34.46	34.46	34.46	34.46	34.46	34.46	34.46
34.44	34.44	34.44	34.44	34.44	34.44	34.44	34.44	34.44	34.44	34.44	34.44	34.44	34.44	34.44	34.44	34.44	34.44	34.44	34.44	34.44	34.44	34.44	34.44	34.44	34.44	34.44	34.44	34.44	34.44	34.44	34.44	34.44	34.44	34.44	34.44	34.44	34.44	34.44	34.44	34.44	34.44	34.44	34.44	34.44	34.44	34.44	34.44	34.44	34.44
34.42	34.42	34.42	34.42	34.42	34.42	34.42	34.42	34.42	34.42	34.42	34.42	34.42	34.42	34.42	34.42	34.42	34.42	34.42	34.42	34.42	34.42	34.42	34.42	34.42	34.42	34.42	34.42	34.42	34.42	34.42	34.42	34.42	34.42	34.42	34.42	34.42	34.42	34.42	34.42	34.42	34.42	34.42	34.42	34.42	34.42	34.42	34.42	34.42	34.42
34.4	34.4	34.4	34.4	34.4	34.4	34.4	34.4	34.4	34.4	34.4	34.4	34.4	34.4	34.4	34.4	34.4	34.4	34.4	34.4	34.4	34.4	34.4	34.4	34.4	34.4	34.4	34.4	34.4	34.4	34.4	34.4	34.4	34.4	34.4	34.4	34.4	34.4	34.4	34.4	34.4	34.4	34.4	34.4	34.4	34.4	34.4	34.4	34.4	34.4
34.38	34.38	34.38	34.38	34.38	34.38	34.38	34.38	34.38	34.38	34.38	34.38	34.38	34.38	34.38	34.38	34.38	34.38	34.38	34.38	34.38	34.38	34.38	34.38	34.38	34.38	34.38	34.38	34.38	34.38	34.38	34.38	34.38	34.38	34.38	34.38	34.38	34.38	34.38	34.38	34.38	34.38	34.38	34.38	34.38	34.38	34.38	34.38	34.38	34.38
34.36	34.36	34.36	34.36	34.36	34.36	34.36	34.36	34.36	34.36	34.36	34.36	34.36	34.36	34.36	34.36	34.36	34.36	34.36	34.36	34.36	34.36	34.36	34.36	34.36	34.36	34.36	34.36	34.36	34.36	34.36	34.36	34.36	34.36	34.36	34.36	34.36	34.36	34.36	34.36	34.36	34.36	34.36	34.36	34.36	34.36	34.36	34.36	34.36	34.36
34.34	34.34	34.34	34.34	34.34	34.34	34.34	34.34	34.34	34.34	34.34	34.34	34.34	34.34	34.34	34.34	34.34	34.34	34.34	34.34	34.34	34.34	34.34	34.34	34.34	34.34	34.34	34.34	34.34	34.34	34.34	34.34	34.34	34.34	34.34	34.34	34.34	34.34	34.34	34.34	34.34	34.34	34.34	34.34	34.34	34.34	34.34	34.34	34.34	34.34
34.32	34.32	34.32	34.32	34.32	34.32	34.32	34.32	34.32	34.32	34.32	34.32	34.32	34.32	34.32	34.32	34.32	34.32	34.32	34.32	34.32	34.32	34.32	34.32	34.32	34.32	34.32	34.32	34.32	34.32	34.32	34.32	34.32	34.32	34.32	34.32	34.32	34.32	34.32	34.32	34.32	34.32	34.32	34.32	34.32	34.32	34.32	34.32	34.32	34.32
34.3	34.3	34.3	34.3	34.3	34.3	34.3	34.3	34.3	34.3	34.3	34.3	34.3	34.3	34.3	34.3	34.3	34.3	34.3	34.3	34.3	34.3	34.3	34.3	34.3	34.3	34.3	34.3	34.3	34.3	34.3	34.3	34.3	34.3	34.3	34.3	34.3	34.3	34.3	34.3	34.3	34.3	34.3	34.3	34.3	34.3	34.3	34.3	34.3	34.3
34.28	34.28	34.28	34.28	34.28	34.28	34.28	34.28	34.28	34.28	34.28	34.28	34.28	34.28	34.28	34.28	34.28	34.28	34.28	34.28	34.28	34.28	34.28	34.28	34.28	34.28	34.28	34.28	34.28	34.28	34.28	34.28	34.28	34.28	34.28	34.28	34.28	34.28	34.28	34.28	34.28	34.28	34.28	34.28	34.28	34.28	34.28	34.28	34.28	34.28
34.26	34.26	34.26	34.26	34.26	34.26	34.26	34.26	34.26	34.26	34.26	34.26	34.26	34.26	34.26	34.26	34.26	34.26	34.26	34.26	34.26	34.26	34.26	34.26	34.26	34.26	34.26	34.26	34.26	34.26	34.26	34.26	34.26	34.26	34.26	34.26	34.26	34.26	34.26	34.26	34.26	34.26	34.26	34.26	34.26	34.26	34.26	34.26	34.26	34.26
34.24	34.24	34.24	34.24	34.24	34.24	34.24	34.24	34.24	34.24	34.24	34.24	34.24	34.24	34.24	34.24	34.24	34.24	34.24	34.24	34.24	34.24	34.24	34.24	34.24	34.24	34.24	34.24	34.24	34.24	34.24	34.24	34.24	34.24	34.24	34.24	34.24	34.24	34.24	34.24	34.24	34.24	34.24	34.24	34.24	34.24	34.24	34.24	34.24	34.24
34.22	34.22	34.22	34.22	34.22	34.22	34.22	34.22	34.22	34.22	34.22	34.22	34.22	34.22	34.22	34.22	34.22	34.22	34.22	34.22	34.22	34.22	34.22	34.22	34.22	34.22	34.22	34.22	34.22	34.22	34.22	34.22	34.22	34.22	34.22	34.22	34.22	34.22	34.22	34.22	34.22	34.22	34.22	34.22	34.22	34.22	34.22	34.22	34.22	34.22
34.2	34.2	34.2	34.2	34.2	34.2	34.2	34.2	34.2	34.2	34.2	34.2	34.2	34.2	34.2	34.2	34.2	34.2	34.2	34.2	34.2	34.2	34.2	34.2	34.2	34.2	34.2	34.2	34.2	34.2	34.2	34.2	34.2	34.2	34.2	34.2	34.2	34.2	34.2	34.2	34.2	34.2	34.2	34.2	34.2	34.2	34.2	34.2	34.2	34.2
34.18	34.18	34.18	34.18	34.18	34.18	34.18	34.18	34.18	34.18	34.18	34.18	34.18	34.18	34.18	34.18	34.18	34.18	34.18	34.18	34.18	34.18	34.18	34.18	34.18	34.18	34.18	34.18	34.18	34.18	34.18	34.18	34.18	34.18	34.18	34.18	34.18	34.18	34.18	34.18	34.18	34.18	34.18	34.18	34.18	34.18	34.18	34.18	34.18	34.18
34.16	34.16	34.16	34.16	34.16	34.16	34.16	34.16	34.16	34.16	34.16	34.16	34.16	34.16	34.16	34.16	34.16	34.16	34.16	34.16	34.16	34.16	34.16	34.16	34.16	34.16	34.16	34.16	34.16	34.16	34.16	34.16	34.16	34.16	34.16	34.16	34.16	34.16	34.16	34.16	34.16	34.16	34.16	34.16	34.16	34.16	34.16	34.16	34.16	34.16
34.14	34.14	34.14	34.14	34.14	34.14	34.14	34.14	34.14	34.14	34.14	34.14	34.14	34.14	34.14	34.14	34.14	34.14	34.14	34.14	34.14	34.14	34.14	34.14	34.14	34.14	34.14	34.14	34.14	34.14	34.14	34.14	34.14	34.14	34.14	34.14	34.14	34.14	34.14	34.14	34.14	34.14	34.14	34.14	34.14	34.14	34.14	34.14	34.14	34.14
34.12	34.12	34.12	34.12	34.12	34.12	34.12	34.12	34.12	34.12	34.12	34.12	34.12	34.12	34.12	34.12	34.12	34.12	34.12	34.12	34.12	34.12	34.12	34.12	34.12	34.12	34.12	34.12	34.12	34.12	34.12	34.12	34.12	34.12	34.12	34.12	34.12	34.12	34.12	34.12	34.12	34.12	34.12	34.12	34.12	34.12	34.12	34.12	34.12	34.12
34.1	34.1	34.1	34.1	34.1	34.1	34.1	34.1	34.1	34.1	34.1	34.1	34.1	34.1	34.1	34.1	34.1	34.1	34.1	34.1	34.1	34.1	34.1	34.1	34.1	34.1	34.1	34.1	34.1	34.1	34.1	34.1	34.1	34.1	34.1	34.1	34.1	34.1	34.1	34.1	34.1	34.1	34.1	34.1	34.1	34.1	34.1	34.1	34.1	34.1
34.08	34.08	34.08	34.08	34.08	34.08	34.08	34.08	34.08	34.08	34.08	34.08	34.08	34.08	34.08	34.08	34.08	34.08	34.08	34.08	34.08	34.08	34.08	34.08	34.08	34.08	34.08	34.08	34.08	34.08	34.08	34.08	34.08	34.08	34.08	34.08	34.08	34.08	34.08	34.08	34.08	34.08	34.08	34.08	34.08	34.08	34.08	34.08	34.08	34.08
34.06	34.06	34.06	34.06	34.06	34.06	34.06	34.06	34.06	34.06	34.06	34.06	34.06	34.06	34.06	34.06	34.06	34.06	34.06	34.06	34.06	34.06	34.06	34.06	34.06	34.06	34.06	34.06	34.06	34.06	34.06	34.06	34.06	34.06	34.06	34.06	34.06	34.06	34.06	34.06	34.06	34.06	34.06	34.06	34.06	34.06	34.06	34.06	34.06	34.06
34.04	34.04	34.04	34.04	34.04	34.04	34.04	34.04	34.04	34.04	34.04	34.04	34.04	34.04	34.04	34.04	34.04	34.04	34.04	34.04	34.04	34.04	34.04	34.04	34.04	34.04	34.04	34.04	34.04	34.04	34.04	34.04	34.04	34.04	34.04	34.04	34.04	34.04	34.04	34.04	34.04	34.04	34.04	34.04	34.04	34.04	34.04	34.04	34.04	34.04
34.02	34.02	34.02	34.02	34.02	34.02	34.02	34.02	34.02	34.02	34.02	34.02	34.02	34.02	34.02	34.02	34.02	34.02	34.02	34.02	34.02	34.02	34.02	34.02	34.02	34.02	34.02	34.02	34.02	34.02	34.02	34.02	34.02	34.02	34.02	34.02	34.02	34.02	34.02	34.02	34.02	34.02	34.02	34.02	34.02	34.02	34.02	34.02	34.02	34.02
34	34	34	34	34	34	34	34	34	34	34	34	34	34	34	34	34	34	34	34	34	34	34	34	34	34	34	34	34	34	34	34	34	34	34	34	34	34	34	34	34	34	34	34	34	34	34	34	34	34
33.98	33.98	33.98	33.98	33.98	33.98	33.98	33.98	33.98	33.98	33.98	33.98	33.98	33.98	33.98	33.98	33.98	33.98	33.98	33.98	33.98	33.98	33.98	33.98	33.98	33.98	33.98	33.98	33.98	33.98	33.98	33.98	33.98	33.98	33.98	33.98	33.98	33.98	33.98	33.98	33.98	33.98	33.98	33.98	33.98	33.98	33.98	33.98	33.98	33.98
33.96	33.96	33.96	33.96	33.96	33.96	33.96	33.96	33.96	33.96	33.96	33.96	33.96	33.96	33.96	33.96	33.96	33.96	33.96	33.96	33.96	33.96	33.96	33.96	33.96	33.96	33.96	33.96	33.96	33.96	33.96	33.96	33.96	33.96	33.96	33.96	33.96	33.96	33.96	33.96	33.96	33.96	33.96	33.96	33.96	33.96	33.96	33.96	33.96	33.96
33.94	33.94	33.94	33.94	33.94	33.94	33.94	33.94	33.94	33.94	33.94	33.94	33.94	33.94	33.94	33.94	33.94	33.94	33.94	33.94	33.94	33.94	33.94	33.94	33.94	33.94	33.94	33.94	33.94	33.94	33.94	33.94	33.94	33.94	33.94	33.94	33.94	33.94	33.94	33.94	33.94	33.94	33.94	33.94	33.94	33.94	33.94	33.94	33.94	33.94
33.92	33.92	33.92	33.92	33.92	33.92	33.92	33.92	33.92	33.92	33.92	33.92	33.92	33.92	33.92	33.92	33.92	33.92	33.92	33.92	33.92	33.92	33.92	33.92	33.92	33.92	33.92	33.92	33.92	33.92	33.92	33.92	33.92	33.92	33.92	33.92	33.92	33.92	33.92	33.92	33.92	33.92	33.92	33.92	33.92	33.92	33.92	33.92	33.92	33.92
33.9	33.9	33.9	33.9	33.9	33.9	33.9	33.9	33.9	33.9	33.9	33.9	33.9	33.9	33.9	33.9	33.9	33.9	33.9	33.9	33.9	33.9	33.9	33.9	33.9	33.9	33.9	33.9	33.9	33.9	33.9	33.9	33.9	33.9	33.9	33.9	33.9	33.9	33.9	33.9	33.9	33.9	33.9	33.9	33.9	33.9	33.9	33.9	33.9	33.9
33.88	33.88	33.88	33.88	33.88	33.88	33.88	33.88	33.88	33.88	33.88	33.88	33.88	33.88	33.88	33.88	33.88	33.88	33.88	33.88	33.88	33.88	33.88	33.88	33.88	33.88	33.88	33.88	33.88	33.88	33.88	33.88	33.88	33.88	33.88	33.88	33.88	33.88	33.88	33.88	33.88	33.88	33.88	33.88	33.88	33.88	33.88	33.88	33.88	33.88
33.86	33.86	33.86	33.86	33.86	33.86	33.86	33.86	33.86	33.86	33.86	33.86	33.86	33.86	33.86	33.86	33.86	33.86	33.86	33.86	33.86	33.86	33.86	33.86	33.86	33.86	33.86	33.86	33.86	33.86	33.86	33.86	33.86	33.86	33.86	33.86	33.86	33.86	33.86	33.86	33.86	33.86	33.86	33.86	33.86	33.86	33.86	33.86	33.86	33.86
33.84	33.84	33.84	33.84	33.84	33.84	33.84	33.84	33.84	33.84	33.84	33.84	33.84	33.84	33.84	33.84	33.84	33.84	33.84	33.84	33.84	33.84	33.84	33.84	33.84	33.84	33.84	33.84	33.84	33.84	33.84	33.84	33.84	33.84	33.84	33.84	33.84	33.84	33.84	33.84	33.84	33.84	33.84	33.84	33.84	33.84	33.84	33.84	33.84	33.84
33.82	33.82	33.82	33.82	33.82	33.82	33.82	33.82	33.82	33.82	33.82	33.82	33.82	33.82	33.82	33.82	33.82	33.82	33.82	33.82	33.82	33.82	33.82	33.82	33.82	33.82	33.82	33.82	33.82	33.82	33.82	33.82	33.82	33.82	33.82	33.82	33.82	33.82	33.82	33.82	33.82	33.82	33.82	33.82	33.82	33.82	33.82	33.82	33.82	33.82
33.8	33.8	33.8	33.8	33.8	33.8	33.8	33.8	33.8	33.8	33.8	33.8	33.8	33.8	33.8	33.8	33.8	33.8	33.8	33.8	33.8	33.8	33.8	33.8	33.8	33.8	33.8	33.8	33.8	33.8	33.8	33.8	33.8	33.8	33.8	33.8	33.8	33.8	33.8	33.8	33.8	33.8	33.8	33.8	33.8	33.8	33.8	33.8	33.8	33.8
33.78	33.78	33.78	33.78	33.78	33.78	33.78	33.78	33.78	33.78	33.78	33.78	33.78	33.78	33.78	33.78	33.78	33.78	33.78	33.78	33.78	33.78	33.78	33.78	33.78	33.78	33.78	33.78	33.78	33.78	33.78	33.78	33.78	33.78	33.78	33.78	33.78	33.78	33.78	33.78	33.78	33.78	33.78	33.78	33.78	33.78	33.78	33.78	33.78	33.78
33.76	33.76	33.76	33.76	33.76	33.76	33.76	33.76	33.76	33.76	33.76	33.76	33.76	33.76	33.76	33.76	33.76	33.76	33.76	33.76	33.76	33.76	33.76	33.76	33.76	33.76	33.76	33.76	33.76	33.76	33.76	33.76	33.76	33.76	33.76	33.76	33.76	33.76	33.76	33.76	33.76	33.76	33.76	33.76	33.76	33.76	33.76	33.76	33.76	33.76
33.74	33.74	33.74	33.74	33.74	33.74	33.74	33.74	33.74	33.74	33.74	33.74	33.74	33.74	33.74	33.74	33.74	33.74	33.74	33.74	33.74	33.74	33.74	33.74	33.74	33.74	33.74	33.74	33.74	33.74	33.74	33.74	33.74	33.74	33.74	33.74	33.74	33.74	33.74	33.74	33.74	33.74	33.74	33.74	33.74	33.74	33.74	33.74	33.74	33.74
33.72	33.72	33.72	33.72	33.72	33.72	33.72	33.72	33.72	33.72	33.72	33.72	33.72	33.72	33.72	33.72	33.72	33.72	33.72	33.72	33.72	33.72	33.72	33.72	33.72	33.72	33.72	33.72	33.72	33.72	33.72	33.72	33.72	33.72	33.72	33.72	33.72	33.72	33.72	33.72	33.72	33.72	33.72	33.72	33.72	33.72	33.72	33.72	33.72	33.72
33.7	33.7	33.7	33.7	33.7	33.7	33.7	33.7	33.7	33.7	33.7	33.7	33.7	33.7	33.7	33.7	33.7	33.7	33.7	33.7	33.7	33.7	33.7	33.7	33.7	33.7	33.7	33.7	33.7	33.7	33.7	33.7	33.7	33.7	33.7	33.7	33.7	33.7	33.7	33.7	33.7	33.7	33.7	33.7	33.7	33.7	33.7	33.7	33.7	33.7
33.68	33.68	33.68	33.68	33.68	33.68	33.68	33.68	33.68	33.68	33.68	33.68	33.68	33.68	33.68	33.68	33.68	33.68	33.68	33.68	33.68	33.68	33.68	33.68	33.68	33.68	33.68	33.68	33.68	33.68	33.68	33.68	33.68	33.68	33.68	33.68	33.68	33.68	33.68	33.68	33.68	33.68	33.68	33.68	33.68	33.68	33.68	33.68	33.68	33.68
33.66	33.66	33.66	33.66	33.66	33.66	33.66	33.66	33.66	33.66	33.66	33.66	33.66	33.66	33.66	33.66	33.66	33.66	33.66	33.66	33.66	33.66	33.66	33.66	33.66	33.66	33.66	33.66	33.66	33.66	33.66	33.66	33.66	33.66	33.66	33.66	33.66	33.66	33.66	33.66	33.66	33.66	33.66	33.66	33.66	33.66	33.66	33.66	33.66	33.66
33.64	33.64	33.64	33.64	33.64	33.64	33.64	33.64	33.64	33.64	33.64	33.64	33.64	33.64	33.64	33.64	33.64	33.64	33.64	33.64	33.64	33.64	33.64	33.64	33.64	33.64	33.64	33.64	33.64	33.64	33.64	33.64	33.64	33.64	33.64	33.64	33.64	33.64	33.64	33.64	33.64	33.64	33.64	33.64	33.64	33.64	33.64	33.64	33.64	33.64
33.62	33.62	33.62	33.62	33.62	33.62	33.62	33.62	33.62	33.62	33.62	33.62	33.62	33.62	33.62	33.62	33.62	33.62	33.62	33.62	33.62	33.62	33.62	33.62	33.62	33.62	33.62	33.62	33.62	33.62	33.62	33.62	33.62	33.62	33.62	33.62	33.62	33.62	33.62	33.62	33.62	33.62	33.62	33.62	33.62	33.62	33.62	33.62	33.62	33.62
33.6	33.6	33.6	33.6	33.6	33.6	33.6	33.6	33.6	33.6	33.6	33.6	33.6	33.6	33.6	33.6	33.6	33.6	33.6	33.6	33.6	33.6	33.6	33.6	33.6	33.6	33.6	33.6	33.6	33.6	33.6	33.6	33.6	33.6	33.6	33.6	33.6	33.6	33.6	33.6	33.6	33.6	33.6	33.6	33.6	33.6	33.6	33.6	33.6	33.6
33.58	33.58	33.58	33.58	33.58	33.58	33.58	33.58	33.58	33.58	33.58	33.58	33.58	33.58	33.58	33.58	33.58	33.58	33.58	33.58	33.58	33.58	33.58	33.58	33.58	33.58	33.58	33.58	33.58	33.58	33.58	33.58	33.58	33.58	33.58	33.58	33.58	33.58	33.58	33.58	33.58	33.58	33.58	33.58	33.58	33.58	33.58	33.58	33.58	33.58
33.56	33.56	33.56	33.56	33.56	33.56	33.56	33.56	33.56	33.56	33.56	33.56	33.56	33.56	33.56	33.56	33.56	33.56	33.56	33.56	33.56	33.56	33.56	33.56	33.56	33.56	33.56	33.56	33.56	33.56	33.56	33.56	33.56	33.56	33.56	33.56	33.56	33.56	33.56	33.56	33.56	33.56	33.56	33.56	33.56	33.56	33.56	33.56	33.56	33.56
33.54	33.54	33.54	33.54	33.54	33.54	33.54	33.54	33.54	33.54	33.54	33.54	33.54	33.54	33.54	33.54	33.54	33.54	33.54	33.54	33.54	33.54	33.54	33.54	33.54	33.54	33.54	33.54	33.54	33.54	33.54	33.54	33.54	33.54	33.54	33.54	33.54	33.54	33.54	33.54	33.54	33.54	33.54	33.54	33.54	33.54	33.54	33.54	33.54	33.54
33.52	33.52	33.52	33.52	33.52	33.52	33.52	33.52	33.52	33.52	33.52	33.52	33.52	33.52	33.52	33.52	33.52	33.52	33.52	33.52	33.52	33.52	33.52	33.52	33.52	33.52	33.52	33.52	33.52	33.52	33.52	33.52	33.52	33.52	33.52	33.52	33.52	33.52	33.52	33.52	33.52	33.52	33.52	33.52	33.52	33.52	33.52	33.52	33.52	33.52
33.5	33.5	33.5	33.5	33.5	33.5	33.5	33.5	33.5	33.5	33.5	33.5	33.5	33.5	33.5	33.5	33.5	33.5	33.5	33.5	33.5	33.5	33.5	33.5	33.5	33.5	33.5	33.5	33.5	33.5	33.5	33.5	33.5	33.5	33.5	33.5	33.5	33.5	33.5	33.5	33.5	33.5	33.5	33.5	33.5	33.5	33.5	33.5	33.5	33.5
33.48	33.48	33.48	33.48	33.48	33.48	33.48	33.48	33.48	33.48	33.48	33.48	33.48	33.48	33.48	33.48	33.48	33.48	33.48	33.48	33.48	33.48	33.48	33.48	33.48	33.48	33.48	33.48	33.48	33.48	33.48	33.48	33.48	33.48	33.48	33.48	33.48	33.48	33.48	33.48	33.48	33.48	33.48	33.48	33.48	33.48	33.48	33.48	33.48	33.48
33.46	33.46	33.46	33.46	33.46	33.46	33.46	33.46	33.46	33.46	33.46	33.46	33.46	33.46	33.46	33.46	33.46	33.46	33.46	33.46	33.46	33.46	33.46	33.46	33.46	33.46	33.46	33.46	33.46	33.46	33.46	33.46	33.46	33.46	33.46	33.46	33.46	33.46	33.46	33.46	33.46	33.46	33.46	33.46	33.46	33.46	33.46	33.46	33.46	33.46
33.44	33.44	33.44	33.44	33.44	33.44	33.44	33.44	33.44	33.44	33.44	33.44	33.44	33.44	33.44	33.44	33.44	33.44	33.44	33.44	33.44	33.44	33.44	33.44	33.44	33.44	33.44	33.44	33.44	33.44	33.44	33.44	33.44	33.44	33.44	33.44	33.44	33.44	33.44	33.44	33.44	33.44	33.44	33.44	33.44	33.44	33.44	33.44	33.44	33.44
33.42	33.42	33.42	33.42	33.42	33.42	33.42	33.42	33.42	33.42	33.42	33.42	33.42	33.42	33.42	33.42	33.42	33.42	33.42	33.42	33.42	33.42	33.42	33.42	33.42	33.42	33.42	33.42	33.42	33.42	33.42	33.42	33.42	33.42	33.42	33.42	33.42	33.42	33.42	33.42	33.42	33.42	33.42	33.42	33.42	33.42	33.42	33.42	33.42	33.42
33.4	33.4	33.4	33.4	33.4	33.4	33.4	33.4	33.4	33.4	33.4	33.4	33.4	33.4	33.4	33.4	33.4	33.4	33.4	33.4	33.4	33.4	33.4	33.4	33.4	33.4	33.4	33.4	33.4	33.4	33.4	33.4	33.4	33.4	33.4	33.4	33.4	33.4	33.4	33.4	33.4	33.4	33.4	33.4	33.4	33.4	33.4	33.4	33.4	33.4
33.38	33.38	33.38	33.38	33.38	33.38	33.38	33.38	33.38	33.38	33.38	33.38	33.38	33.38	33.38	33.38	33.38	33.38	33.38	33.38	33.38	33.38	33.38	33.38	33.38	33.38	33.38	33.38	33.38	33.38	33.38	33.38	33.38	33.38	33.38	33.38	33.38	33.38	33.38	33.38	33.38	33.38	33.38	33.38	33.38	33.38	33.38	33.38	33.38	33.38
33.36	33.36	33.36	33.36	33.36	33.36	33.36	33.36	33.36	33.36	33.36	33.36	33.36	33.36	33.36	33.36	33.36	33.36	33.36	33.36	33.36	33.36	33.36	33.36	33.36	33.36	33.36	33.36	33.36	33.36	33.36	33.36	33.36	33.36	33.36	33.36	33.36	33.36	33.36	33.36	33.36	33.36	33.36	33.36	33.36	33.36	33.36	33.36	33.36	33.36
33.34	33.34	33.34	33.34	33.34	33.34	33.34	33.34	33.34	33.34	33.34	33.34	33.34	33.34	33.34	33.34	33.34	33.34	33.34	33.34	33.34	33.34	33.34	33.34	33.34	33.34	33.34	33.34	33.34	33.34	33.34	33.34	33.34	33.34	33.34	33.34	33.34	33.34	33.34	33.34	33.34	33.34	33.34	33.34	33.34	33.34	33.34	33.34	33.34	33.34
33.32	33.32	33.32	33.32	33.32	33.32	33.32	33.32	33.32	33.32	33.32	33.32	33.32	33.32	33.32	33.32	33.32	33.32	33.32	33.32	33.32	33.32	33.32	33.32	33.32	33.32	33.32	33.32	33.32	33.32	33.32	33.32	33.32	33.32	33.32	33.32	33.32	33.32	33.32	33.32	33.32	33.32	33.32	33.32	33.32	33.32	33.32	33.32	33.32	33.32
33.3	33.3	33.3	33.3	33.3	33.3	33.3	33.3	33.3	33.3	33.3	33.3	33.3	33.3	33.3	33.3	33.3	33.3	33.3	33.3	33.3	33.3	33.3	33.3	33.3	33.3	33.3	33.3	33.3	33.3	33.3	33.3	33.3	33.3	33.3	33.3	33.3	33.3	33.3	33.3	33.3	33.3	33.3	33.3	33.3	33.3	33.3	33.3	33.3	33.3
33.28	33.28	33.28	33.28	33.28	33.28	33.28	33.28	33.28	33.28	33.28	33.28	33.28	33.28	33.28	33.28	33.28	33.28	33.28	33.28	33.28	33.28	33.28	33.28	33.28	33.28	33.28	33.28	33.28	33.28	33.28	33.28	33.28	33.28	33.28	33.28	33.28	33.28	33.28	33.28	33.28	33.28	33.28	33.28	33.28	33.28	33.28	33.28	33.28	33.28
33.26	33.26	33.26	33.26	33.26	33.26	33.26	33.26	33.26	33.26	33.26	33.26	33.26	33.26	33.26	33.26	33.26	33.26	33.26	33.26	33.26	33.26	33.26	33.26	33.26	33.26	33.26	33.26	33.26	33.26	33.26	33.26	33.26	33.26	33.26	33.26	33.26	33.26	33.26	33.26	33.26	33.26	33.26	33.26	33.26	33.26	33.26	33.26	33.26	33.26
33.24	33.24	33.24	33.24	33.24	33.24	33.24	33.24	33.24	33.24	33.24	33.24	33.24	33.24	33.24	33.24	33.24	33.24	33.24	33.24	33.24	33.24	33.24	33.24	33.24	33.24	33.24	33.24	33.24	33.24	33.24	33.24	33.24	33.24	33.24	33.24	33.24	33.24	33.24	33.24	33.24	33.24	33.24	33.24	33.24	33.24	33.24	33.24	33.24	33.24
33.22	33.22	33.22	33.22	33.22	33.22	33.22	33.22	33.22	33.22	33.22	33.22	33.22	33.22	33.22	33.22	33.22	33.22	33.22	33.22	33.22	33.22	33.22	33.22	33.22	33.22	33.22	33.22	33.22	33.22	33.22	33.22	33.22	33.22	33.22	33.22	33.22	33.22	33.22	33.22	33.22	33.22	33.22	33.22	33.22	33.22	33.22	33.22	33.22	33.22
33.2	33.2	33.2	33.2	33.2	33.2	33.2	33.2	33.2	33.2	33.2	33.2	33.2	33.2	33.2	33.2	33.2	33.2	33.2	33.2	33.2	33.2	33.2	33.2	33.2	33.2	33.2	33.2	33.2	33.2	33.2	33.2	33.2	33.2	33.2	33.2	33.2	33.2	33.2	33.2	33.2	33.2	33.2	33.2	33.2	33.2	33.2	33.2	33.2	33.2
33.18	33.18	33.18	33.18	33.18	33.18	33.18	33.18	33.18	33.18	33.18	33.18	33.18	33.18	33.18	33.18	33.18	33.18	33.18	33.18	33.18	33.18	33.18	33.18	33.18	33.18	33.18	33.18	33.18	33.18	33.18	33.18	33.18	33.18	33.18	33.18	33.18	33.18	33.18	33.18	33.18	33.18	33.18	33.18	33.18	33.18	33.18	33.18	33.18	33.18
33.16	33.16	33.16	33.16	33.16	33.16	33.16	33.16	33.16	33.16	33.16	33.16	33.16	33.16	33.16	33.16	33.16	33.16	33.16	33.16	33.16	33.16	33.16	33.16	33.16	33.16	33.16	33.16	33.16	33.16	33.16	33.16	33.16	33.16	33.16	33.16	33.16	33.16	33.16	33.16	33.16	33.16	33.16	33.16	33.16	33.16	33.16	33.16	33.16	33.16
33.14	33.14	33.14	33.14	33.14	33.14	33.14	33.14	33.14	33.14	33.14	33.14	33.14	33.14	33.14	33.14	33.14	33.14	33.14	33.14	33.14	33.14	33.14	33.14	33.14	33.14	33.14	33.14	33.14	33.14	33.14	33.14	33.14	33.14	33.14	33.14	33.14	33.14	33.14	33.14	33.14	33.14	33.14	33.14	33.14	33.14	33.14	33.14	33.14	33.14
33.12	33.12	33.12	33.12	33.12	33.12	33.12	33.12	33.12	33.12	33.12	33.12	33.12	33.12	33.12	33.12	33.12	33.12	33.12	33.12	33.12	33.12	33.12	33.12	33.12	33.12	33.12	33.12	33.12	33.12	33.12	33.12	33.12	33.12	33.12	33.12	33.12	33.12	33.12	33.12	33.12	33.12	33.12	33.12	33.12	33.12	33.12	33.12	33.12	33.12
33.1	33.1	33.1	33.1	33.1	33.1	33.1	33.1	33.1	33.1	33.1	33.1	33.1	33.1	33.1	33.1	33.1	33.1	33.1	33.1	33.1	33.1	33.1	33.1	33.1	33.1	33.1	33.1	33.1	33.1	33.1	33.1	33.1	33.1	33.1	33.1	33.1	33.1	33.1	33.1	33.1	33.1	33.1	33.1	33.1	33.1	33.1	33.1	33.1	33.1
33.08	33.08	33.08	33.08	33.08	33.08	33.08	33.08	33.08	33.08	33.08	33.08	33.08	33.08	33.08	33.08	33.08	33.08	33.08	33.08	33.08	33.08	33.08	33.08	33.08	33.08	33.08	33.08	33.08	33.08	33.08	33.08	33.08	33.08	33.08	33.08	33.08	33.08	33.08	33.08	33.08	33.08	33.08	33.08	33.08	33.08	33.08	33.08	33.08	33.08
33.06	33.06	33.06	33.06	33.06	33.06	33.06	33.06	33.06	33.06	33.06	33.06	33.06	33.06	33.06	33.06	33.06	33.06	33.06	33.06	33.06	33.06	33.06	33.06	33.06	33.06	33.06	33.06	33.06	33.06	33.06	33.06	33.06	33.06	33.06	33.06	33.06	33.06	33.06	33.06	33.06	33.06	33.06	33.06	33.06	33.06	33.06	33.06	33.06	33.06
33.04	33.04	33.04	33.04	33.04	33.04	33.04	33.04	33.04	33.04	33.04	33.04	33.04	33.04	33.04	33.04	33.04	33.04	33.04	33.04	33.04	33.04	33.04	33.04	33.04	33.04	33.04	33.04	33.04	33.04	33.04	33.04	33.04	33.04	33.04	33.04	33.04	33.04	33.04	33.04	33.04	33.04	33.04	33.04	33.04	33.04	33.04	33.04	33.04	33.04
33.02	33.02	33.02	33.02	33.02	33.02	33.02	33.02	33.02	33.02	33.02	33.02	33.02	33.02	33.02	33.02	33.02	33.02	33.02	33.02	33.02	33.02	33.02	33.02	33.02	33.02	33.02	33.02	33.02	33.02	33.02	33.02	33.02	33.02	33.02	33.02	33.02	33.02	33.02	33.02	33.02	33.02	33.02	33.02	33.02	33.02	33.02	33.02	33.02	33.02
33	33	33	33	33	33	33	33	33	33	33	33	33	33	33	33	33	33	33	33	33	33	33	33	33	33	33	33	33	33	33	33	33	33	33	33	33	33	33	33	33	33	33	33	33	33	33	33	33	33
32.98	32.98	32.98	32.98	32.98	32.98	32.98	32.98	32.98	32.98	32.98	32.98	32.98	32.98	32.98	32.98	32.98	32.98	32.98	32.98	32.98	32.98	32.98	32.98	32.98	32.98	32.98	32.98	32.98	32.98	32.98	32.98	32.98	32.98	32.98	32.98	32.98	32.98	32.98	32.98	32.98	32.98	32.98	32.98	32.98	32.98	32.98	32.98	32.98	32.98
32.96	32.96	32.96	32.96	32.96	32.96	32.96	32.96	32.96	32.96	32.96	32.96	32.96	32.96	32.96	32.96	32.96	32.96	32.96	32.96	32.96	32.96	32.96	32.96	32.96	32.96	32.96	32.96	32.96	32.96	32.96	32.96	32.96	32.96	32.96	32.96	32.96	32.96	32.96	32.96	32.96	32.96	32.96	32.96	32.96	32.96	32.96	32.96	32.96	32.96
32.94	32.94	32.94	32.94	32.94	32.94	32.94	32.94	32.94	32.94	32.94	32.94	32.94	32.94	32.94	32.94	32.94	32.94	32.94	32.94	32.94	32.94	32.94	32.94	32.94	32.94	32.94	32.94	32.94	32.94	32.94	32.94	32.94	32.94	32.94	32.94	32.94	32.94	32.94	32.94	32.94	32.94	32.94	32.94	32.94	32.94	32.94	32.94	32.94	32.94
32.92	32.92	32.92	32.92	32.92	32.92	32.92	32.92	32.92	32.92	32.92	32.92	32.92	32.92	32.92	32.92	32.92	32.92	32.92	32.92	32.92	32.92	32.92	32.92	32.92	32.92	32.92	32.92	32.92	32.92	32.92	32.92	32.92	32.92	32.92	32.92	32.92	32.92	32.92	32.92	32.92	32.92	32.92	32.92	32.92	32.92	32.92	32.92	32.92	32.92
32.9	32.9	32.9	32.9	32.9	32.9	32.9	32.9	32.9	32.9	32.9	32.9	32.9	32.9	32.9	32.9	32.9	32.9	32.9	32.9	32.9	32.9	32.9	32.9	32.9	32.9	32.9	32.9	32.9	32.9	32.9	32.9	32.9	32.9	32.9	32.9	32.9	32.9	32.9	32.9	32.9	32.9	32.9	32.9	32.9	32.9	32.9	32.9	32.9	32.9
32.88	32.88	32.88	32.88	32.88	32.88	32.88	32.88	32.88	32.88	32.88	32.88	32.88	32.88	32.88	32.88	32.88	32.88	32.88	32.88	32.88	32.88	32.88	32.88	32.88	32.88	32.88	32.88	32.88	32.88	32.88	32.88	32.88	32.88	32.88	32.88	32.88	32.88	32.88	32.88	32.88	32.88	32.88	32.88	32.88	32.88	32.88	32.88	32.88	32.88
32.86	32.86	32.86	32.86	32.86	32.86	32.86	32.86	32.86	32.86	32.86	32.86	32.86	32.86	32.86	32.86	32.86	32.86	32.86	32.86	32.86	32.86	32.86	32.86	32.86	32.86	32.86	32.86	32.86	32.86	32.86	32.86	32.86	32.86	32.86	32.86	32.86	32.86	32.86	32.86	32.86	32.86	32.86	32.86	32.86	32.86	32.86	32.86	32.86	32.86
32.84	32.84	32.84	32.84	32.84	32.84	32.84	32.84	32.84	32.84	32.84	32.84	32.84	32.84	32.84	32.84	32.84	32.84	32.84	32.84	32.84	32.84	32.84	32.84	32.84	32.84	32.84	32.84	32.84	32.84	32.84	32.84	32.84	32.84	32.84	32.84	32.84	32.84	32.84	32.84	32.84	32.84	32.84	32.84	32.84	32.84	32.84	32.84	32.84	32.84
32.82	32.82	32.82	32.82	32.82	32.82	32.82	32.82	32.82	32.82	32.82	32.82	32.82	32.82	32.82	32.82	32.82	32.82	32.82	32.82	32.82	32.82	32.82	32.82	32.82	32.82	32.82	32.82	32.82	32.82	32.82	32.82	32.82	32.82	32.82	32.82	32.82	32.82	32.82	32.82	32.82	32.82	32.82	32.82	32.82	32.82	32.82	32.82	32.82	32.82
32.8	32.8	32.8	32.8	32.8	32.8	32.8	32.8	32.8	32.8	32.8	32.8	32.8	32.8	32.8	32.8	32.8	32.8	32.8	32.8	32.8	32.8	32.8	32.8	32.8	32.8	32.8	32.8	32.8	32.8	32.8	32.8	32.8	32.8	32.8	32.8	32.8	32.8	32.8	32.8	32.8	32.8	32.8	32.8	32.8	32.8	32.8	32.8	32.8	32.8
32.78	32.78	32.78	32.78	32.78	32.78	32.78	32.78	32.78	32.78	32.78	32.78	32.78	32.78	32.78	32.78	32.78	32.78	32.78	32.78	32.78	32.78	32.78	32.78	32.78	32.78	32.78	32.78	32.78	32.78	32.78	32.78	32.78	32.78	32.78	32.78	32.78	32.78	32.78	32.78	32.78	32.78	32.78	32.78	32.78	32.78	32.78	32.78	32.78	32.78
32.76	32.76	32.76	32.76	32.76	32.76	32.76	32.76	32.76	32.76	32.76	32.76	32.76	32.76	32.76	32.76	32.76	32.76	32.76	32.76	32.76	32.76	32.76	32.76	32.76	32.76	32.76	32.76	32.76	32.76	32.76	32.76	32.76	32.76	32.76	32.76	32.76	32.76	32.76	32.76	32.76	32.76	32.76	32.76	32.76	32.76	32.76	32.76	32.76	32.76
32.74	32.74	32.74	32.74	32.74	32.74	32.74	32.74	32.74	32.74	32.74	32.74	32.74	32.74	32.74	32.74	32.74	32.74	32.74	32.74	32.74	32.74	32.74	32.74	32.74	32.74	32.74	32.74	32.74	32.74	32.74	32.74	32.74	32.74	32.74	32.74	32.74	32.74	32.74	32.74	32.74	32.74	32.74	32.74	32.74	32.74	32.74	32.74	32.74	32.74
32.72	32.72	32.72	32.72	32.72	32.72	32.72	32.72	32.72	32.72	32.72	32.72	32.72	32.72	32.72	32.72	32.72	32.72	32.72	32.72	32.72	32.72	32.72	32.72	32.72	32.72	32.72	32.72	32.72	32.72	32.72	32.72	32.72	32.72	32.72	32.72	32.72	32.72	32.72	32.72	32.72	32.72	32.72	32.72	32.72	32.72	32.72	32.72	32.72	32.72
32.7	32.7	32.7	32.7	32.7	32.7	32.7	32.7	32.7	32.7	32.7	32.7	32.7	32.7	32.7	32.7	32.7	32.7	32.7	32.7	32.7	32.7	32.7	32.7	32.7	32.7	32.7	32.7	32.7	32.7	32.7	32.7	32.7	32.7	32.7	32.7	32.7	32.7	32.7	32.7	32.7	32.7	32.7	32.7	32.7	32.7	32.7	32.7	32.7	32.7
32.68	32.68	32.68	32.68	32.68	32.68	32.68	32.68	32.68	32.68	32.68	32.68	32.68	32.68	32.68	32.68	32.68	32.68	32.68	32.68	32.68	32.68	32.68	32.68	32.68	32.68	32.68	32.68	32.68	32.68	32.68	32.68	32.68	32.68	32.68	32.68	32.68	32.68	32.68	32.68	32.68	32.68	32.68	32.68	32.68	32.68	32.68	32.68	32.68	32.68
32.66	32.66	32.66	32.66	32.66	32.66	32.66	32.66	32.66	32.66	32.66	32.66	32.66	32.66	32.66	32.66	32.66	32.66	32.66	32.66	32.66	32.66	32.66	32.66	32.66	32.66	32.66	32.66	32.66	32.66	32.66	32.66	32.66	32.66	32.66	32.66	32.66	32.66	32.66	32.66	32.66	32.66	32.66	32.66	32.66	32.66	32.66	32.66	32.66	32.66
32.64	32.64	32.64	32.64	32.64	32.64	32.64	32.64	32.64	32.64	32.64	32.64	32.64	32.64	32.64	32.64	32.64	32.64	32.64	32.64	32.64	32.64	32.64	32.64	32.64	32.64	32.64	32.64	32.64	32.64	32.64	32.64	32.64	32.64	32.64	32.64	32.64	32.64	32.64	32.64	32.64	32.64	32.64	32.64	32.64	32.64	32.64	32.64	32.64	32.64
32.62	32.62	32.62	32.62	32.62	32.62	32.62	32.62	32.62	32.62	32.62	32.62	32.62	32.62	32.62	32.62	32.62	32.62	32.62	32.62	32.62	32.62	32.62	32.62	32.62	32.62	32.62	32.62	32.62	32.62	32.62	32.62	32.62	32.62	32.62	32.62	32.62	32.62	32.62	32.62	32.62	32.62	32.62	32.62	32.62	32.62	32.62	32.62	32.62	32.62
32.6	32.6	32.6	32.6	32.6	32.6	32.6	32.6	32.6	32.6	32.6	32.6	32.6	32.6	32.6	32.6	32.6	32.6	32.6	32.6	32.6	32.6	32.6	32.6	32.6	32.6	32.6	32.6	32.6	32.6	32.6	32.6	32.6	32.6	32.6	32.6	32.6	32.6	32.6	32.6	32.6	32.6	32.6	32.6	32.6	32.6	32.6	32.6	32.6	32.6
32.58	32.58	32.58	32.58	32.58	32.58	32.58	32.58	32.58	32.58	32.58	32.58	32.58	32.58	32.58	32.58	32.58	32.58	32.58	32.58	32.58	32.58	32.58	32.58	32.58	32.58	32.58	32.58	32.58	32.58	32.58	32.58	32.58	32.58	32.58	32.58	32.58	32.58	32.58	32.58	32.58	32.58	32.58	32.58	32.58	32.58	32.58	32.58	32.58	32.58
32.56	32.56	32.56	32.56	32.56	32.56	32.56	32.56	32.56	32.56	32.56	32.56	32.56	32.56	32.56	32.56	32.56	32.56	32.56	32.56	32.56	32.56	32.56	32.56	32.56	32.56	32.56	32.56	32.56	32.56	32.56	32.56	32.56	32.56	32.56	32.56	32.56	32.56	32.56	32.56	32.56	32.56	32.56	32.56	32.56	32.56	32.56	32.56	32.56	32.56
32.54	32.54	32.54	32.54	32.54	32.54	32.54	32.54	32.54	32.54	32.54	32.54	32.54	32.54	32.54	32.54	32.54	32.54	32.54	32.54	32.54	32.54	32.54	32.54	32.54	32.54	32.54	32.54	32.54	32.54	32.54	32.54	32.54	32.54	32.54	32.54	32.54	32.54	32.54	32.54	32.54	32.54	32.54	32.54	32.54	32.54	32.54	32.54	32.54	32.54
32.52	32.52	32.52	32.52	32.52	32.52	32.52	32.52	32.52	32.52	32.52	32.52	32.52	32.52	32.52	32.52	32.52	32.52	32.52	32.52	32.52	32.52	32.52	32.52	32.52	32.52	32.52	32.52	32.52	32.52	32.52	32.52	32.52	32.52	32.52	32.52	32.52	32.52	32.52	32.52	32.52	32.52	32.52	32.52	32.52	32.52	32.52	32.52	32.52	32.52
32.5	32.5	32.5	32.5	32.5	32.5	32.5	32.5	32.5	32.5	32.5	32.5	32.5	32.5	32.5	32.5	32.5	32.5	32.5	32.5	32.5	32.5	32.5	32.5	32.5	32.5	32.5	32.5	32.5	32.5	32.5	32.5	32.5	32.5	32.5	32.5	32.5	32.5	32.5	32.5	32.5	32.5	32.5	32.5	32.5	32.5	32.5	32.5	32.5	32.5
32.48	32.48	32.48	32.48	32.48	32.48	32.48	32.48	32.48	32.48	32.48	32.48	32.48	32.48	32.48	32.48	32.48	32.48	32.48	32.48	32.48	32.48	32.48	32.48	32.48	32.48	32.48	32.48	32.48	32.48	32.48	32.48	32.48	32.48	32.48	32.48	32.48	32.48	32.48	32.48	32.48	32.48	32.48	32.48	32.48	32.48	32.48	32.48	32.48	32.48
32.46	32.46	32.46	32.46	32.46	32.46	32.46	32.46	32.46	32.46	32.46	32.46	32.46	32.46	32.46	32.46	32.46	32.46	32.46	32.46	32.46	32.46	32.46	32.46	32.46	32.46	32.46	32.46	32.46	32.46	32.46	32.46	32.46	32.46	32.46	32.46	32.46	32.46	32.46	32.46	32.46	32.46	32.46	32.46	32.46	32.46	32.46	32.46	32.46	32.46
32.44	32.44	32.44	32.44	32.44	32.44	32.44	32.44	32.44	32.44	32.44	32.44	32.44	32.44	32.44	32.44	32.44	32.44	32.44	32.44	32.44	32.44	32.44	32.44	32.44	32.44	32.44	32.44	32.44	32.44	32.44	32.44	32.44	32.44	32.44	32.44	32.44	32.44	32.44	32.44	32.44	32.44	32.44	32.44	32.44	32.44	32.44	32.44	32.44	32.44
32.42	32.42	32.42	32.42	32.42	32.42	32.42	32.42	32.42	32.42	32.42	32.42	32.42	32.42	32.42	32.42	32.42	32.42	32.42	32.42	32.42	32.42	32.42	32.42	32.42	32.42	32.42	32.42	32.42	32.42	32.42	32.42	32.42	32.42	32.42	32.42	32.42	32.42	32.42	32.42	32.42	32.42	32.42	32.42	32.42	32.42	32.42	32.42	32.42	32.42
32.4	32.4	32.4	32.4	32.4	32.4	32.4	32.4	32.4	32.4	32.4	32.4	32.4	32.4	32.4	32.4	32.4	32.4	32.4	32.4	32.4	32.4	32.4	32.4	32.4	32.4	32.4	32.4	32.4	32.4	32.4	32.4	32.4	32.4	32.4	32.4	32.4	32.4	32.4	32.4	32.4	32.4	32.4	32.4	32.4	32.4	32.4	32.4	32.4	32.4
32.38	32.38	32.38	32.38	32.38	32.38	32.38	32.38	32.38	32.38	32.38	32.38	32.38	32.38	32.38	32.38	32.38	32.38	32.38	32.38	32.38	32.38	32.38	32.38	32.38	32.38	32.38	32.38	32.38	32.38	32.38	32.38	32.38	32.38	32.38	32.38	32.38	32.38	32.38	32.38	32.38	32.38	32.38	32.38	32.38	32.38	32.38	32.38	32.38	32.38
32.36	32.36	32.36	32.36	32.36	32.36	32.36	32.36	32.36	32.36	32.36	32.36	32.36	32.36	32.36	32.36	32.36	32.36	32.36	32.36	32.36	32.36	32.36	32.36	32.36	32.36	32.36	32.36	32.36	32.36	32.36	32.36	32.36	32.36	32.36	32.36	32.36	32.36	32.36	32.36	32.36	32.36	32.36	32.36	32.36	32.36	32.36	32.36	32.36	32.36
32.34	32.34	32.34	32.34	32.34	32.34	32.34	32.34	32.34	32.34	32.34	32.34	32.34	32.34	32.34	32.34	32.34	32.34	32.34	32.34	32.34	32.34	32.34	32.34	32.34	32.34	32.34	32.34	32.34	32.34	32.34	32.34	32.34	32.34	32.34	32.34	32.34	32.34	32.34	32.34	32.34	32.34	32.34	32.34	32.34	32.34	32.34	32.34	32.34	32.34
32.32	32.32	32.32	32.32	32.32	32.32	32.32	32.32	32.32	32.32	32.32	32.32	32.32	32.32	32.32	32.32	32.32	32.32	32.32	32.32	32.32	32.32	32.32	32.32	32.32	32.32	32.32	32.32	32.32	32.32	32.32	32.32	32.32	32.32	32.32	32.32	32.32	32.32	32.32	32.32	32.32	32.32	32.32	32.32	32.32	32.32	32.32	32.32	32.32	32.32
32.3	32.3	32.3	32.3	32.3	32.3	32.3	32.3	32.3	32.3	32.3	32.3	32.3	32.3	32.3	32.3	32.3	32.3	32.3	32.3	32.3	32.3	32.3	32.3	32.3	32.3	32.3	32.3	32.3	32.3	32.3	32.3	32.3	32.3	32.3	32.3	32.3	32.3	32.3	32.3	32.3	32.3	32.3	32.3	32.3	32.3	32.3	32.3	32.3	32.3
32.28	32.28	32.28	32.28	32.28	32.28	32.28	32.28	32.28	32.28	32.28	32.28	32.28	32.28	32.28	32.28	32.28	32.28	32.28	32.28	32.28	32.28	32.28	32.28	32.28	32.28	32.28	32.28	32.28	32.28	32.28	32.28	32.28	32.28	32.28	32.28	32.28	32.28	32.28	32.28	32.28	32.28	32.28	32.28	32.28	32.28	32.28	32.28	32.28	32.28
32.26	32.26	32.26	32.26	32.26	32.26	32.26	32.26	32.26	32.26	32.26	32.26	32.26	32.26	32.26	32.26	32.26	32.26	32.26	32.26	32.26	32.26	32.26	32.26	32.26	32.26	32.26	32.26	32.26	32.26	32.26	32.26	32.26	32.26	32.26	32.26	32.26	32.26	32.26	32.26	32.26	32.26	32.26	32.26	32.26	32.26	32.26	32.26	32.26	32.26
32.24	32.24	32.24	32.24	32.24	32.24	32.24	32.24	32.24	32.24	32.24	32.24	32.24	32.24	32.24	32.24	32.24	32.24	32.24	32.24	32.24	32.24	32.24	32.24	32.24	32.24	32.24	32.24	32.24	32.24	32.24	32.24	32.24	32.24	32.24	32.24	32.24	32.24	32.24	32.24	32.24	32.24	32.24	32.24	32.24	32.24	32.24	32.24	32.24	32.24
32.22	32.22	32.22	32.22	32.22	32.22	32.22	32.22	32.22	32.22	32.22	32.22	32.22	32.22	32.22	32.22	32.22	32.22	32.22	32.22	32.22	32.22	32.22	32.22	32.22	32.22	32.22	32.22	32.22	32.22	32.22	32.22	32.22	32.22	32.22	32.22	32.22	32.22	32.22	32.22	32.22	32.22	32.22	32.22	32.22	32.22	32.22	32.22	32.22	32.22
32.2	32.2	32.2	32.2	32.2	32.2	32.2	32.2	32.2	32.2	32.2	32.2	32.2	32.2	32.2	32.2	32.2	32.2	32.2	32.2	32.2	32.2	32.2	32.2	32.2	32.2	32.2	32.2	32.2	32.2	32.2	32.2	32.2	32.2	32.2	32.2	32.2	32.2	32.2	32.2	32.2	32.2	32.2	32.2	32.2	32.2	32.2	32.2	32.2	32.2
32.18	32.18	32.18	32.18	32.18	32.18	32.18	32.18	32.18	32.18	32.18	32.18	32.18	32.18	32.18	32.18	32.18	32.18	32.18	32.18	32.18	32.18	32.18	32.18	32.18	32.18	32.18	32.18	32.18	32.18	32.18	32.18	32.18	32.18	32.18	32.18	32.18	32.18	32.18	32.18	32.18	32.18	32.18	32.18	32.18	32.18	32.18	32.18	32.18	32.18
32.16	32.16	32.16	32.16	32.16	32.16	32.16	32.16	32.16	32.16	32.16	32.16	32.16	32.16	32.16	32.16	32.16	32.16	32.16	32.16	32.16	32.16	32.16	32.16	32.16	32.16	32.16	32.16	32.16	32.16	32.16	32.16	32.16	32.16	32.16	32.16	32.16	32.16	32.16	32.16	32.16	32.16	32.16	32.16	32.16	32.16	32.16	32.16	32.16	32.16
32.14	32.14	32.14	32.14	32.14	32.14	32.14	32.14	32.14	32.14	32.14	32.14	32.14	32.14	32.14	32.14	32.14	32.14	32.14	32.14	32.14	32.14	32.14	32.14	32.14	32.14	32.14	32.14	32.14	32.14	32.14	32.14	32.14	32.14	32.14	32.14	32.14	32.14	32.14	32.14	32.14	32.14	32.14	32.14	32.14	32.14	32.14	32.14	32.14	32.14
32.12	32.12	32.12	32.12	32.12	32.12	32.12	32.12	32.12	32.12	32.12	32.12	32.12	32.12	32.12	32.12	32.12	32.12	32.12	32.12	32.12	32.12	32.12	32.12	32.12	32.12	32.12	32.12	32.12	32.12	32.12	32.12	32.12	32.12	32.12	32.12	32.12	32.12	32.12	32.12	32.12	32.12	32.12	32.12	32.12	32.12	32.12	32.12	32.12	32.12
32.1	32.1	32.1	32.1	32.1	32.1	32.1	32.1	32.1	32.1	32.1	32.1	32.1	32.1	32.1	32.1	32.1	32.1	32.1	32.1	32.1	32.1	32.1	32.1	32.1	32.1	32.1	32.1	32.1	32.1	32.1	32.1	32.1	32.1	32.1	32.1	32.1	32.1	32.1	32.1	32.1	32.1	32.1	32.1	32.1	32.1	32.1	32.1	32.1	32.1
32.08	32.08	32.08	32.08	32.08	32.08	32.08	32.08	32.08	32.08	32.08	32.08	32.08	32.08	32.08	32.08	32.08	32.08	32.08	32.08	32.08	32.08	32.08	32.08	32.08	32.08	32.08	32.08	32.08	32.08	32.08	32.08	32.08	32.08	32.08	32.08	32.08	32.08	32.08	32.08	32.08	32.08	32.08	32.08	32.08	32.08	32.08	32.08	32.08	32.08
32.06	32.06	32.06	32.06	32.06	32.06	32.06	32.06	32.06	32.06	32.06	32.06	32.06	32.06	32.06	32.06	32.06	32.06	32.06	32.06	32.06	32.06	32.06	32.06	32.06	32.06	32.06	32.06	32.06	32.06	32.06	32.06	32.06	32.06	32.06	32.06	32.06	32.06	32.06	32.06	32.06	32.06	32.06	32.06	32.06	32.06	32.06	32.06	32.06	32.06
32.04	32.04	32.04	32.04	32.04	32.04	32.04	32.04	32.04	32.04	32.04	32.04	32.04	32.04	32.04	32.04	32.04	32.04	32.04	32.04	32.04	32.04	32.04	32.04	32.04	32.04	32.04	32.04	32.04	32.04	32.04	32.04	32.04	32.04	32.04	32.04	32.04	32.04	32.04	32.04	32.04	32.04	32.04	32.04	32.04	32.04	32.04	32.04	32.04	32.04
32.02	32.02	32.02	32.02	32.02	32.02	32.02	32.02	32.02	32.02	32.02	32.02	32.02	32.02	32.02	32.02	32.02	32.02	32.02	32.02	32.02	32.02	32.02	32.02	32.02	32.02	32.02	32.02	32.02	32.02	32.02	32.02	32.02	32.02	32.02	32.02	32.02	32.02	32.02	32.02	32.02	32.02	32.02	32.02	32.02	32.02	32.02	32.02	32.02	32.02
32	32	32	32	32	32	32	32	32	32	32	32	32	32	32	32	32	32	32	32	32	32	32	32	32	32	32	32	32	32	32	32	32	32	32	32	32	32	32	32	32	32	32	32	32	32	32	32	32	32
31.98	31.98	31.98	31.98	31.98	31.98	31.98	31.98	31.98	31.98	31.98	31.98	31.98	31.98	31.98	31.98	31.98	31.98	31.98	31.98	31.98	31.98	31.98	31.98	31.98	31.98	31.98	31.98	31.98	31.98	31.98	31.98	31.98	31.98	31.98	31.98	31.98	31.98	31.98	31.98	31.98	31.98	31.98	31.98	31.98	31.98	31.98	31.98	31.98	31.98
31.96	31.96	31.96	31.96	31.96	31.96	31.96	31.96	31.96	31.96	31.96	31.96	31.96	31.96	31.96	31.96	31.96	31.96	31.96	31.96	31.96	31.96	31.96	31.96	31.96	31.96	31.96	31.96	31.96	31.96	31.96	31.96	31.96	31.96	31.96	31.96	31.96	31.96	31.96	31.96	31.96	31.96	31.96	31.96	31.96	31.96	31.96	31.96	31.96	31.96
31.94	31.94	31.94	31.94	31.94	31.94	31.94	31.94	31.94	31.94	31.94	31.94	31.94	31.94	31.94	31.94	31.94	31.94	31.94	31.94	31.94	31.94	31.94	31.94	31.94	31.94	31.94	31.94	31.94	31.94	31.94	31.94	31.94	31.94	31.94	31.94	31.94	31.94	31.94	31.94	31.94	31.94	31.94	31.94	31.94	31.94	31.94	31.94	31.94	31.94
31.92	31.92	31.92	31.92	31.92	31.92	31.92	31.92	31.92	31.92	31.92	31.92	31.92	31.92	31.92	31.92	31.92	31.92	31.92	31.92	31.92	31.92	31.92	31.92	31.92	31.92	31.92	31.92	31.92	31.92	31.92	31.92	31.92	31.92	31.92	31.92	31.92	31.92	31.92	31.92	31.92	31.92	31.92	31.92	31.92	31.92	31.92	31.92	31.92	31.92
31.9	31.9	31.9	31.9	31.9	31.9	31.9	31.9	31.9	31.9	31.9	31.9	31.9	31.9	31.9	31.9	31.9	31.9	31.9	31.9	31.9	31.9	31.9	31.9	31.9	31.9	31.9	31.9	31.9	31.9	31.9	31.9	31.9	31.9	31.9	31.9	31.9	31.9	31.9	31.9	31.9	31.9	31.9	31.9	31.9	31.9	31.9	31.9	31.9	31.9
31.88	31.88	31.88	31.88	31.88	31.88	31.88	31.88	31.88	31.88	31.88	31.88	31.88	31.88	31.88	31.88	31.88	31.88	31.88	31.88	31.88	31.88	31.88	31.88	31.88	31.88	31.88	31.88	31.88	31.88	31.88	31.88	31.88	31.88	31.88	31.88	31.88	31.88	31.88	31.88	31.88	31.88	31.88	31.88	31.88	31.88	31.88	31.88	31.88	31.88
31.86	31.86	31.86	31.86	31.86	31.86	31.86	31.86	31.86	31.86	31.86	31.86	31.86	31.86	31.86	31.86	31.86	31.86	31.86	31.86	31.86	31.86	31.86	31.86	31.86	31.86	31.86	31.86	31.86	31.86	31.86	31.86	31.86	31.86	31.86	31.86	31.86	31.86	31.86	31.86	31.86	31.86	31.86	31.86	31.86	31.86	31.86	31.86	31.86	31.86
31.84	31.84	31.84	31.84	31.84	31.84	31.84	31.84	31.84	31.84	31.84	31.84	31.84	31.84	31.84	31.84	31.84	31.84	31.84	31.84	31.84	31.84	31.84	31.84	31.84	31.84	31.84	31.84	31.84	31.84	31.84	31.84	31.84	31.84	31.84	31.84	31.84	31.84	31.84	31.84	31.84	31.84	31.84	31.84	31.84	31.84	31.84	31.84	31.84	31.84
31.82	31.82	31.82	31.82	31.82	31.82	31.82	31.82	31.82	31.82	31.82	31.82	31.82	31.82	31.82	31.82	31.82	31.82	31.82	31.82	31.82	31.82	31.82	31.82	31.82	31.82	31.82	31.82	31.82	31.82	31.82	31.82	31.82	31.82	31.82	31.82	31.82	31.82	31.82	31.82	31.82	31.82	31.82	31.82	31.82	31.82	31.82	31.82	31.82	31.82
31.8	31.8	31.8	31.8	31.8	31.8	31.8	31.8	31.8	31.8	31.8	31.8	31.8	31.8	31.8	31.8	31.8	31.8	31.8	31.8	31.8	31.8	31.8	31.8	31.8	31.8	31.8	31.8	31.8	31.8	31.8	31.8	31.8	31.8	31.8	31.8	31.8	31.8	31.8	31.8	31.8	31.8	31.8	31.8	31.8	31.8	31.8	31.8	31.8	31.8
31.78	31.78	31.78	31.78	31.78	31.78	31.78	31.78	31.78	31.78	31.78	31.78	31.78	31.78	31.78	31.78	31.78	31.78	31.78	31.78	31.78	31.78	31.78	31.78	31.78	31.78	31.78	31.78	31.78	31.78	31.78	31.78	31.78	31.78	31.78	31.78	31.78	31.78	31.78	31.78	31.78	31.78	31.78	31.78	31.78	31.78	31.78	31.78	31.78	31.78
31.76	31.76	31.76	31.76	31.76	31.76	31.76	31.76	31.76	31.76	31.76	31.76	31.76	31.76	31.76	31.76	31.76	31.76	31.76	31.76	31.76	31.76	31.76	31.76	31.76	31.76	31.76	31.76	31.76	31.76	31.76	31.76	31.76	31.76	31.76	31.76	31.76	31.76	31.76	31.76	31.76	31.76	31.76	31.76	31.76	31.76	31.76	31.76	31.76	31.76
31.74	31.74	31.74	31.74	31.74	31.74	31.74	31.74	31.74	31.74	31.74	31.74	31.74	31.74	31.74	31.74	31.74	31.74	31.74	31.74	31.74	31.74	31.74	31.74	31.74	31.74	31.74	31.74	31.74	31.74	31.74	31.74	31.74	31.74	31.74	31.74	31.74	31.74	31.74	31.74	31.74	31.74	31.74	31.74	31.74	31.74	31.74	31.74	31.74	31.74
31.72	31.72	31.72	31.72	31.72	31.72	31.72	31.72	31.72	31.72	31.72	31.72	31.72	31.72	31.72	31.72	31.72	31.72	31.72	31.72	31.72	31.72	31.72	31.72	31.72	31.72	31.72	31.72	31.72	31.72	31.72	31.72	31.72	31.72	31.72	31.72	31.72	31.72	31.72	31.72	31.72	31.72	31.72	31.72	31.72	31.72	31.72	31.72	31.72	31.72
31.7	31.7	31.7	31.7	31.7	31.7	31.7	31.7	31.7	31.7	31.7	31.7	31.7	31.7	31.7	31.7	31.7	31.7	31.7	31.7	31.7	31.7	31.7	31.7	31.7	31.7	31.7	31.7	31.7	31.7	31.7	31.7	31.7	31.7	31.7	31.7	31.7	31.7	31.7	31.7	31.7	31.7	31.7	31.7	31.7	31.7	31.7	31.7	31.7	31.7
31.68	31.68	31.68	31.68	31.68	31.68	31.68	31.68	31.68	31.68	31.68	31.68	31.68	31.68	31.68	31.68	31.68	31.68	31.68	31.68	31.68	31.68	31.68	31.68	31.68	31.68	31.68	31.68	31.68	31.68	31.68	31.68	31.68	31.68	31.68	31.68	31.68	31.68	31.68	31.68	31.68	31.68	31.68	31.68	31.68	31.68	31.68	31.68	31.68	31.68
31.66	31.66	31.66	31.66	31.66	31.66	31.66	31.66	31.66	31.66	31.66	31.66	31.66	31.66	31.66	31.66	31.66	31.66	31.66	31.66	31.66	31.66	31.66	31.66	31.66	31.66	31.66	31.66	31.66	31.66	31.66	31.66	31.66	31.66	31.66	31.66	31.66	31.66	31.66	31.66	31.66	31.66	31.66	31.66	31.66	31.66	31.66	31.66	31.66	31.66
31.64	31.64	31.64	31.64	31.64	31.64	31.64	31.64	31.64	31.64	31.64	31.64	31.64	31.64	31.64	31.64	31.64	31.64	31.64	31.64	31.64	31.64	31.64	31.64	31.64	31.64	31.64	31.64	31.64	31.64	31.64	31.64	31.64	31.64	31.64	31.64	31.64	31.64	31.64	31.64	31.64	31.64	31.64	31.64	31.64	31.64	31.64	31.64	31.64	31.64
31.62	31.62	31.62	31.62	31.62	31.62	31.62	31.62	31.62	31.62	31.62	31.62	31.62	31.62	31.62	31.62	31.62	31.62	31.62	31.62	31.62	31.62	31.62	31.62	31.62	31.62	31.62	31.62	31.62	31.62	31.62	31.62	31.62	31.62	31.62	31.62	31.62	31.62	31.62	31.62	31.62	31.62	31.62	31.62	31.62	31.62	31.62	31.62	31.62	31.62
31.6	31.6	31.6	31.6	31.6	31.6	31.6	31.6	31.6	31.6	31.6	31.6	31.6	31.6	31.6	31.6	31.6	31.6	31.6	31.6	31.6	31.6	31.6	31.6	31.6	31.6	31.6	31.6	31.6	31.6	31.6	31.6	31.6	31.6	31.6	31.6	31.6	31.6	31.6	31.6	31.6	31.6	31.6	31.6	31.6	31.6	31.6	31.6	31.6	31.6
31.58	31.58	31.58	31.58	31.58	31.58	31.58	31.58	31.58	31.58	31.58	31.58	31.58	31.58	31.58	31.58	31.58	31.58	31.58	31.58	31.58	31.58	31.58	31.58	31.58	31.58	31.58	31.58	31.58	31.58	31.58	31.58	31.58	31.58	31.58	31.58	31.58	31.58	31.58	31.58	31.58	31.58	31.58	31.58	31.58	31.58	31.58	31.58	31.58	31.58
31.56	31.56	31.56	31.56	31.56	31.56	31.56	31.56	31.56	31.56	31.56	31.56	31.56	31.56	31.56	31.56	31.56	31.56	31.56	31.56	31.56	31.56	31.56	31.56	31.56	31.56	31.56	31.56	31.56	31.56	31.56	31.56	31.56	31.56	31.56	31.56	31.56	31.56	31.56	31.56	31.56	31.56	31.56	31.56	31.56	31.56	31.56	31.56	31.56	31.56
31.54	31.54	31.54	31.54	31.54	31.54	31.54	31.54	31.54	31.54	31.54	31.54	31.54	31.54	31.54	31.54	31.54	31.54	31.54	31.54	31.54	31.54	31.54	31.54	31.54	31.54	31.54	31.54	31.54	31.54	31.54	31.54	31.54	31.54	31.54	31.54	31.54	31.54	31.54	31.54	31.54	31.54	31.54	31.54	31.54	31.54	31.54	31.54	31.54	31.54
31.52	31.52	31.52	31.52	31.52	31.52	31.52	31.52	31.52	31.52	31.52	31.52	31.52	31.52	31.52	31.52	31.52	31.52	31.52	31.52	31.52	31.52	31.52	31.52	31.52	31.52	31.52	31.52	31.52	31.52	31.52	31.52	31.52	31.52	31.52	31.52	31.52	31.52	31.52	31.52	31.52	31.52	31.52	31.52	31.52	31.52	31.52	31.52	31.52	31.52
31.5	31.5	31.5	31.5	31.5	31.5	31.5	31.5	31.5	31.5	31.5	31.5	31.5	31.5	31.5	31.5	31.5	31.5	31.5	31.5	31.5	31.5	31.5	31.5	31.5	31.5	31.5	31.5	31.5	31.5	31.5	31.5	31.5	31.5	31.5	31.5	31.5	31.5	31.5	31.5	31.5	31.5	31.5	31.5	31.5	31.5	31.5	31.5	31.5	31.5
31.48	31.48	31.48	31.48	31.48	31.48	31.48	31.48	31.48	31.48	31.48	31.48	31.48	31.48	31.48	31.48	31.48	31.48	31.48	31.48	31.48	31.48	31.48	31.48	31.48	31.48	31.48	31.48	31.48	31.48	31.48	31.48	31.48	31.48	31.48	31.48	31.48	31.48	31.48	31.48	31.48	31.48	31.48	31.48	31.48	31.48	31.48	31.48	31.48	31.48
31.46	31.46	31.46	31.46	31.46	31.46	31.46	31.46	31.46	31.46	31.46	31.46	31.46	31.46	31.46	31.46	31.46	31.46	31.46	31.46	31.46	31.46	31.46	31.46	31.46	31.46	31.46	31.46	31.46	31.46	31.46	31.46	31.46	31.46	31.46	31.46	31.46	31.46	31.46	31.46	31.46	31.46	31.46	31.46	31.46	31.46	31.46	31.46	31.46	31.46
31.44	31.44	31.44	31.44	31.44	31.44	31.44	31.44	31.44	31.44	31.44	31.44	31.44	31.44	31.44	31.44	31.44	31.44	31.44	31.44	31.44	31.44	31.44	31.44	31.44	31.44	31.44	31.44	31.44	31.44	31.44	31.44	31.44	31.44	31.44	31.44	31.44	31.44	31.44	31.44	31.44	31.44	31.44	31.44	31.44	31.44	31.44	31.44	31.44	31.44
31.42	31.42	31.42	31.42	31.42	31.42	31.42	31.42	31.42	31.42	31.42	31.42	31.42	31.42	31.42	31.42	31.42	31.42	31.42	31.42	31.42	31.42	31.42	31.42	31.42	31.42	31.42	31.42	31.42	31.42	31.42	31.42	31.42	31.42	31.42	31.42	31.42	31.42	31.42	31.42	31.42	31.42	31.42	31.42	31.42	31.42	31.42	31.42	31.42	31.42
31.4	31.4	31.4	31.4	31.4	31.4	31.4	31.4	31.4	31.4	31.4	31.4	31.4	31.4	31.4	31.4	31.4	31.4	31.4	31.4	31.4	31.4	31.4	31.4	31.4	31.4	31.4	31.4	31.4	31.4	31.4	31.4	31.4	31.4	31.4	31.4	31.4	31.4	31.4	31.4	31.4	31.4	31.4	31.4	31.4	31.4	31.4	31.4	31.4	31.4
31.38	31.38	31.38	31.38	31.38	31.38	31.38	31.38	31.38	31.38	31.38	31.38	31.38	31.38	31.38	31.38	31.38	31.38	31.38	31.38	31.38	31.38	31.38	31.38	31.38	31.38	31.38	31.38	31.38	31.38	31.38	31.38	31.38	31.38	31.38	31.38	31.38	31.38	31.38	31.38	31.38	31.38	31.38	31.38	31.38	31.38	31.38	31.38	31.38	31.38
31.36	31.36	31.36	31.36	31.36	31.36	31.36	31.36	31.36	31.36	31.36	31.36	31.36	31.36	31.36	31.36	31.36	31.36	31.36	31.36	31.36	31.36	31.36	31.36	31.36	31.36	31.36	31.36	31.36	31.36	31.36	31.36	31.36	31.36	31.36	31.36	31.36	31.36	31.36	31.36	31.36	31.36	31.36	31.36	31.36	31.36	31.36	31.36	31.36	31.36
31.34	31.34	31.34	31.34	31.34	31.34	31.34	31.34	31.34	31.34	31.34	31.34	31.34	31.34	31.34	31.34	31.34	31.34	31.34	31.34	31.34	31.34	31.34	31.34	31.34	31.34	31.34	31.34	31.34	31.34	31.34	31.34	31.34	31.34	31.34	31.34	31.34	31.34	31.34	31.34	31.34	31.34	31.34	31.34	31.34	31.34	31.34	31.34	31.34	31.34
31.32	31.32	31.32	31.32	31.32	31.32	31.32	31.32	31.32	31.32	31.32	31.32	31.32	31.32	31.32	31.32	31.32	31.32	31.32	31.32	31.32	31.32	31.32	31.32	31.32	31.32	31.32	31.32	31.32	31.32	31.32	31.32	31.32	31.32	31.32	31.32	31.32	31.32	31.32	31.32	31.32	31.32	31.32	31.32	31.32	31.32	31.32	31.32	31.32	31.32
31.3	31.3	31.3	31.3	31.3	31.3	31.3	31.3	31.3	31.3	31.3	31.3	31.3	31.3	31.3	31.3	31.3	31.3	31.3	31.3	31.3	31.3	31.3	31.3	31.3	31.3	31.3	31.3	31.3	31.3	31.3	31.3	31.3	31.3	31.3	31.3	31.3	31.3	31.3	31.3	31.3	31.3	31.3	31.3	31.3	31.3	31.3	31.3	31.3	31.3
31.28	31.28	31.28	31.28	31.28	31.28	31.28	31.28	31.28	31.28	31.28	31.28	31.28	31.28	31.28	31.28	31.28	31.28	31.28	31.28	31.28	31.28	31.28	31.28	31.28	31.28	31.28	31.28	31.28	31.28	31.28	31.28	31.28	31.28	31.28	31.28	31.28	31.28	31.28	31.28	31.28	31.28	31.28	31.28	31.28	31.28	31.28	31.28	31.28	31.28
31.26	31.26	31.26	31.26	31.26	31.26	31.26	31.26	31.26	31.26	31.26	31.26	31.26	31.26	31.26	31.26	31.26	31.26	31.26	31.26	31.26	31.26	31.26	31.26	31.26	31.26	31.26	31.26	31.26	31.26	31.26	31.26	31.26	31.26	31.26	31.26	31.26	31.26	31.26	31.26	31.26	31.26	31.26	31.26	31.26	31.26	31.26	31.26	31.26	31.26
31.24	31.24	31.24	31.24	31.24	31.24	31.24	31.24	31.24	31.24	31.24	31.24	31.24	31.24	31.24	31.24	31.24	31.24	31.24	31.24	31.24	31.24	31.24	31.24	31.24	31.24	31.24	31.24	31.24	31.24	31.24	31.24	31.24	31.24	31.24	31.24	31.24	31.24	31.24	31.24	31.24	31.24	31.24	31.24	31.24	31.24	31.24	31.24	31.24	31.24
31.22	31.22	31.22	31.22	31.22	31.22	31.22	31.22	31.22	31.22	31.22	31.22	31.22	31.22	31.22	31.22	31.22	31.22	31.22	31.22	31.22	31.22	31.22	31.22	31.22	31.22	31.22	31.22	31.22	31.22	31.22	31.22	31.22	31.22	31.22	31.22	31.22	31.22	31.22	31.22	31.22	31.22	31.22	31.22	31.22	31.22	31.22	31.22	31.22	31.22
31.2	31.2	31.2	31.2	31.2	31.2	31.2	31.2	31.2	31.2	31.2	31.2	31.2	31.2	31.2	31.2	31.2	31.2	31.2	31.2	31.2	31.2	31.2	31.2	31.2	31.2	31.2	31.2	31.2	31.2	31.2	31.2	31.2	31.2	31.2	31.2	31.2	31.2	31.2	31.2	31.2	31.2	31.2	31.2	31.2	31.2	31.2	31.2	31.2	31.2
31.18	31.18	31.18	31.18	31.18	31.18	31.18	31.18	31.18	31.18	31.18	31.18	31.18	31.18	31.18	31.18	31.18	31.18	31.18	31.18	31.18	31.18	31.18	31.18	31.18	31.18	31.18	31.18	31.18	31.18	31.18	31.18	31.18	31.18	31.18	31.18	31.18	31.18	31.18	31.18	31.18	31.18	31.18	31.18	31.18	31.18	31.18	31.18	31.18	31.18
31.16	31.16	31.16	31.16	31.16	31.16	31.16	31.16	31.16	31.16	31.16	31.16	31.16	31.16	31.16	31.16	31.16	31.16	31.16	31.16	31.16	31.16	31.16	31.16	31.16	31.16	31.16	31.16	31.16	31.16	31.16	31.16	31.16	31.16	31.16	31.16	31.16	31.16	31.16	31.16	31.16	31.16	31.16	31.16	31.16	31.16	31.16	31.16	31.16	31.16
31.14	31.14	31.14	31.14	31.14	31.14	31.14	31.14	31.14	31.14	31.14	31.14	31.14	31.14	31.14	31.14	31.14	31.14	31.14	31.14	31.14	31.14	31.14	31.14	31.14	31.14	31.14	31.14	31.14	31.14	31.14	31.14	31.14	31.14	31.14	31.14	31.14	31.14	31.14	31.14	31.14	31.14	31.14	31.14	31.14	31.14	31.14	31.14	31.14	31.14
31.12	31.12	31.12	31.12	31.12	31.12	31.12	31.12	31.12	31.12	31.12	31.12	31.12	31.12	31.12	31.12	31.12	31.12	31.12	31.12	31.12	31.12	31.12	31.12	31.12	31.12	31.12	31.12	31.12	31.12	31.12	31.12	31.12	31.12	31.12	31.12	31.12	31.12	31.12	31.12	31.12	31.12	31.12	31.12	31.12	31.12	31.12	31.12	31.12	31.12
31.1	31.1	31.1	31.1	31.1	31.1	31.1	31.1	31.1	31.1	31.1	31.1	31.1	31.1	31.1	31.1	31.1	31.1	31.1	31.1	31.1	31.1	31.1	31.1	31.1	31.1	31.1	31.1	31.1	31.1	31.1	31.1	31.1	31.1	31.1	31.1	31.1	31.1	31.1	31.1	31.1	31.1	31.1	31.1	31.1	31.1	31.1	31.1	31.1	31.1
31.08	31.08	31.08	31.08	31.08	31.08	31.08	31.08	31.08	31.08	31.08	31.08	31.08	31.08	31.08	31.08	31.08	31.08	31.08	31.08	31.08	31.08	31.08	31.08	31.08	31.08	31.08	31.08	31.08	31.08	31.08	31.08	31.08	31.08	31.08	31.08	31.08	31.08	31.08	31.08	31.08	31.08	31.08	31.08	31.08	31.08	31.08	31.08	31.08	31.08
31.06	31.06	31.06	31.06	31.06	31.06	31.06	31.06	31.06	31.06	31.06	31.06	31.06	31.06	31.06	31.06	31.06	31.06	31.06	31.06	31.06	31.06	31.06	31.06	31.06	31.06	31.06	31.06	31.06	31.06	31.06	31.06	31.06	31.06	31.06	31.06	31.06	31.06	31.06	31.06	31.06	31.06	31.06	31.06	31.06	31.06	31.06	31.06	31.06	31.06
31.04	31.04	31.04	31.04	31.04	31.04	31.04	31.04	31.04	31.04	31.04	31.04	31.04	31.04	31.04	31.04	31.04	31.04	31.04	31.04	31.04	31.04	31.04	31.04	31.04	31.04	31.04	31.04	31.04	31.04	31.04	31.04	31.04	31.04	31.04	31.04	31.04	31.04	31.04	31.04	31.04	31.04	31.04	31.04	31.04	31.04	31.04	31.04	31.04	31.04
[truncated: 801 more rows]
[truncated: 1,700 more columns]

## Sheet: Fig 1a_Cloudtop Temperature
286.7	285.66	285.78	285.78	286.93	287.45	287.45	287.93	287.65	287.65	286.04	286.04	285.52	285.14	285.14	282.9	285.31	285.31	286.41	286.27	286.12	286.36	286.85	286.85	286.79	286.44	286.44	285.75	284.96	284.96	283.19	281.79	281.79	283.67	284.32	284.32	284.02	284.73	284.73	284.73	285.54	285.54	286.04	286.36	286.36	286.76	286.56	286.56	287.05	286.15
[truncated: 999 more rows]
[truncated: 1,700 more columns]

[truncated: 29 more sheets: Fig 1b_RadarVCS Distance, Fig 1b_RadarVCS Height, Fig 1b_RadarVCS Reflectivity, Fig 1c_NBE sferic waveforms, Fig 2abc_Negative NBE info, Fig 2abc_Positive NBE info, Fig 2b_Sounding profile data, Fig 2d_PDP, Fig 3ab_Negative NBE location, Fig 3ab_Positive NBE location, Fig 3ab_Cloudtop Lon, Fig 3ab_Cloudtop Lat, Fig 3ab_Cloudtop Temperature, Fig 3c_RadarVCS_Distance, Fig 3c_RadarVCS_Altitude, Fig 3c_RadarVCS_Reflectivity, Fig 3d_RadarVCS_Distance, Fig 3d_RadarVCS_Altitude, Fig 3d_RadarVCS_Reflectivity, Fig 3e_-NBEs average height …]
